# Supplementary material for: A holistic view of muscle metabolic reprogramming through personalized metabolic modeling in newly diagnosed diabetic patients
Source: PLoS One. 2023 Jun 15;18(6):e0287325. doi: 10.1371/journal.pone.0287325 (PMC10270629; doi:10.1371/journal.pone.0287325)
Supplement: S1 File — (XLSX) [file pone.0287325.s001.XLSX]

## Sheet: TableS1_Met_unique
Unique Metabolites	Adj.P.value	Enrichment score %
H2O	0	24.3
H+	3.21128e-206	13.2
Na+	2.67834e-191	72
HCO3-	2.75577e-35	0.7
NAD+	6.96004e-30	13.7
NADH	4.31207e-27	13.9
O2	9.68263e-27	11.8
sn-glycerol-3-phosphate	2.17501e-26	100
NADP+	4.7372e-26	17.9
NADPH	1.04765e-24	18.3
acetyl-CoA	1.84685e-24	7.3
CoA	3.644e-21	32.4
ADP	5.95654e-20	25.3
ATP	8.78464e-18	30.9
AKG	2.11959e-15	6.5
H2O2	1.78214e-12	13
chloride	2.68477e-12	3.2
GSH	1.92828e-11	5.9
FAD	1.79803e-10	10.7
CO2	2.37315e-10	17.9
FADH2	1.27974e-09	11.3
NH3	5.63164e-09	11.7
tryptophan	9.34765e-09	68.7
dADP	6.98433e-08	4.5
glucose	1.48213e-07	6.4
tyrosine	1.48213e-07	66.5
phenylalanine	1.53183e-07	66.2
N-acetylglucosamine	1.53894e-07	9.1
dGDP	1.9665e-07	2.7
GDP	4.16023e-07	8.2
Pi	4.20235e-07	33.8
methionine	5.69375e-07	65.2
dATP	1.50729e-06	5.3
dUDP	1.73358e-06	3
acetate	2.733e-06	10.2
isoleucine	2.733e-06	64.3
formate	2.733e-06	7.3
valine	4.36813e-06	63.7
leucine	4.36813e-06	63.7
glutamate	6.48742e-06	25.9
L-alanyl-tRNA(ala)	6.48742e-06	95.5
tRNA(ala)	6.48742e-06	95.5
L-aspartyl-tRNA(asp)	6.48742e-06	95.5
tRNA(asp)	6.48742e-06	95.5
L-glutaminyl-tRNA(gln)	6.48742e-06	95.5
tRNA(gln)	6.48742e-06	95.5
L-glutamyl-tRNA(glu)	6.48742e-06	95.5
tRNA(glu)	6.48742e-06	95.5
glycyl-tRNA(gly)	6.48742e-06	95.5
tRNA(gly)	6.48742e-06	95.5
L-leucyl-tRNA(leu)	6.48742e-06	95.5
tRNA(leu)	6.48742e-06	95.5
L-lysyl-tRNA(lys)	6.48742e-06	95.5
tRNA(lys)	6.48742e-06	95.5
L-methionyl-tRNA(met)	6.48742e-06	95.5
tRNA(met)	6.48742e-06	95.5
L-phenylalanyl-tRNA(phe)	6.48742e-06	95.5
tRNA(phe)	6.48742e-06	95.5
L-prolyl-tRNA(pro)	6.48742e-06	95.5
tRNA(pro)	6.48742e-06	95.5
L-seryl-tRNA(ser)	6.48742e-06	95.5
tRNA(ser)	6.48742e-06	95.5
L-threonyl-tRNA(thr)	6.48742e-06	95.5
tRNA(thr)	6.48742e-06	95.5
L-valyl-tRNA(val)	6.48742e-06	95.5
tRNA(val)	6.48742e-06	95.5
UTP	8.73488e-06	3.4
CMP-N-acetylneuraminate	8.73488e-06	14.3
PAP	8.81954e-06	77.4
pyruvate	1.19131e-05	16.9
L-tyrosyl-tRNA(tyr)	1.19131e-05	95.2
tRNA(tyr)	1.19131e-05	95.2
L-arginyl-tRNA(arg)	1.19131e-05	95.2
tRNA(arg)	1.19131e-05	95.2
L-asparaginyl-tRNA(asn)	1.19131e-05	95.2
tRNA(asn)	1.19131e-05	95.2
L-tryptophanyl-tRNA(trp)	1.19131e-05	95.2
tRNA(trp)	1.19131e-05	95.2
CTP	1.32095e-05	3.6
dGTP	1.32095e-05	3.6
CMP	1.45085e-05	21.3
THF	1.67757e-05	6.3
asparagine	1.70127e-05	61.9
L-histidyl-tRNA(his)	2.31415e-05	95
tRNA(his)	2.31415e-05	95
L-isoleucyl-tRNA(ile)	2.31415e-05	95
tRNA(ile)	2.31415e-05	95
citrate	2.69159e-05	6.5
PAPS	2.80465e-05	75.5
acetoacetate	4.56512e-05	8.8
dUTP	6.38701e-05	4
L-cysteinyl-tRNA(cys)	9.99161e-05	94.4
tRNA(cys)	9.99161e-05	94.4
proline	0.000104668	59.6
succinate	0.000125622	7.1
galactose	0.000169864	14.3
GTP	0.000275178	11.8
glutamine	0.000510346	57.9
UDP-N-acetyl-D-galactosamine	0.000528196	10.3
dCMP	0.000549333	4.8
2-hydroxybutyrate	0.000968853	8.3
apoA1	0.00121984	100
PPi	0.00129143	34.5
propanoate	0.00135138	11.1
cholesterol-ester pool	0.00175909	85
retinoate	0.00197363	15.2
sulfate	0.00248242	29.7
isocitrate	0.0026212	13.8
homoserine	0.00262124	59.3
threonine	0.00268609	57.1
glycine	0.00300054	55.6
OAA	0.00438165	5.9
dolichyl-phosphate	0.00438165	5.9
palmitate	0.00452136	74.2
propanoyl-CoA	0.00670376	16.7
xanthine	0.00717042	91.7
UDP-glucose	0.00726514	6.3
PEP	0.00795637	10.5
cAMP	0.00795637	100
1-acylglycerol-3P-laur	0.00795637	100
1-acylglycerol-3P-tridec	0.00795637	100
1-acylglycerol-3P-myrist	0.00795637	100
1-acylglycerol-3P-9-tetrade	0.00795637	100
1-acylglycerol-3P-7-tetrade	0.00795637	100
1-acylglycerol-3P-5-tetrade	0.00795637	100
1-acylglycerol-3P-pentade	0.00795637	100
1-acylglycerol-3P-palm	0.00795637	100
1-acylglycerol-3P-palmn	0.00795637	100
1-acylglycerol-3P-7-hexade	0.00795637	100
1-acylglycerol-3P-heptade	0.00795637	100
1-acylglycerol-3P-10-heptade	0.00795637	100
1-acylglycerol-3P-9-heptade	0.00795637	100
1-acylglycerol-3P-stea	0.00795637	100
1-acylglycerol-3P-13-octade	0.00795637	100
1-acylglycerol-3P-cis-vac	0.00795637	100
1-acylglycerol-3P-ol	0.00795637	100
1-acylglycerol-3P-9-octade	0.00795637	100
1-acylglycerol-3P-7-octade	0.00795637	100
1-acylglycerol-3P-6,9-octa	0.00795637	100
1-acylglycerol-3P-nanode	0.00795637	100
1-acylglycerol-3P-eico	0.00795637	100
1-acylglycerol-3P-13-eicose	0.00795637	100
1-acylglycerol-3P-11-eico	0.00795637	100
1-acylglycerol-3P-9-eicose	0.00795637	100
1-acylglycerol-3P-8,11-eico	0.00795637	100
1-acylglycerol-3P-5,8,11-eico	0.00795637	100
1-acylglycerol-3P-heneico	0.00795637	100
1-acylglycerol-3P-docosa	0.00795637	100
1-acylglycerol-3P-13-docose	0.00795637	100
1-acylglycerol-3P-11-docose	0.00795637	100
1-acylglycerol-3P-trico	0.00795637	100
1-acylglycerol-3P-tetraco	0.00795637	100
1-acylglycerol-3P-15-tetra	0.00795637	100
1-acylglycerol-3P-hexacosa	0.00795637	100
1-acylglycerol-3P-hexecose	0.00795637	100
1-acylglycerol-3P-linolen	0.00795637	100
1-acylglycerol-3P-6,9,12,15-octa	0.00795637	100
1-acylglycerol-3P-8,11,14,17-eico	0.00795637	100
1-acylglycerol-3P-5,8,11,14,17-eico	0.00795637	100
1-acylglycerol-3P-7,10,13,16,19-docosa	0.00795637	100
1-acylglycerol-3P-9,12,15,18,21-tetra	0.00795637	100
1-acylglycerol-3P-6,9,12,15,18,21-tetra	0.00795637	100
1-acylglycerol-3P-4,7,10,13,16,19-doco	0.00795637	100
1-acylglycerol-3P-11,14,17-eico	0.00795637	100
1-acylglycerol-3P-13,16,19-doco	0.00795637	100
1-acylglycerol-3P-10,13,16,19-doco	0.00795637	100
1-acylglycerol-3P-12,15,18,21-tetra	0.00795637	100
1-acylglycerol-3P-lin	0.00795637	100
1-acylglycerol-3P-gamma-lin	0.00795637	100
1-acylglycerol-3P-dihomo-gamma	0.00795637	100
1-acylglycerol-3P-arach	0.00795637	100
1-acylglycerol-3P-7,10,13,16-docosa	0.00795637	100
1-acylglycerol-3P-9,12,15,18-tetraco	0.00795637	100
1-acylglycerol-3P-6,9,12,15,18-tetraco	0.00795637	100
1-acylglycerol-3P-4,7,10,13,16-docosa	0.00795637	100
1-acylglycerol-3P-11,14-eicosa	0.00795637	100
1-acylglycerol-3P-13,16-docosa	0.00795637	100
1-acylglycerol-3P-10,13,16-docosa	0.00795637	100
chondroitin sulfate E (GalNAc4,6diS-GlcA) proteoglycan	0.00795637	100
GSSG	0.00807071	6.7
lauric acid	0.00922134	75
stearate	0.00922134	75
thioredoxin	0.0109491	11.1
dopamine	0.0109491	11.1
cholesterol	0.0119875	36.8
lysine	0.013619	55.3
linoleate	0.0151333	73.9
SM pool	0.0151333	73.9
antichymotrypsin	0.0156285	100
antitrypsin	0.0156285	100
fibrinogen	0.0156285	100
haptoglobin	0.0156285	100
plasminogen	0.0156285	100
prothrombin	0.0156285	100
[apotransferin]	0.0156285	100
tridecanoylcarnitine	0.0156285	100
tetradecenoylcarnitine(7)	0.0156285	100
tetradecenoylcarnitine(9)	0.0156285	100
hexadecenoylcarnitine(9)	0.0156285	100
palmitoleoyl-carnitine	0.0156285	100
1,2-diacylglycerol-LD-TAG pool	0.0156285	77.8
estrone	0.0156285	100
heparan sulfate proteoglycan	0.0156285	100
chondroitin sulfate D (GlcNAc6S-GlcA2S) proteoglycan	0.0156285	100
1D-myo-inositol-1,4-bisphosphate	0.0156285	100
dUMP	0.0158455	11.8
acetaldehyde	0.0179732	15
deoxycytidine	0.02008	7.7
PC-LD pool	0.0203156	69
UMP	0.023167	28.3
serine	0.02354	52.6
arginine	0.0237435	54.3
ITP	0.0244031	12.5
deoxyuridine	0.0244031	12.5
globoside	0.0244031	12.5
(R)-3-hydroxybutanoate	0.0260601	21.4
12,15,18,21-tetracosatetraenoyl-CoA	0.0311561	73.7
urea	0.0320353	8.3
inositol	0.0320353	8.3
apoB100	0.0322401	88.9
L-iduronic acid	0.0322401	88.9
alanine	0.0335157	52.1
UDP	0.0339018	37.3
histidine	0.0342223	53.5
O2-	0.0371466	13.3
fructose	0.0391162	16.7
cysteine	0.048901	51.6
PRPP	0.0510741	9.1
nicotinamide D-ribonucleotide	0.0510741	9.1
GMP	0.0534355	21.7
(7Z)-octadecenoic acid	0.0536137	70
10,13,16,19-docosatetraenoic acid	0.0536137	70
12,15,18,21-tetracosatetraenoic acid	0.0536137	70
10,13,16-docosatriynoic acid	0.0536137	70
IDP	0.0553785	14.3
10-formyl-THF	0.0553785	14.3
L-carnitine	0.0553785	47.8
serotonin	0.0553785	14.3
fatty acid-LD-PC pool	0.0595702	87.5
L-lactate	0.0666761	27.3
4-hydroxyphenylacetate	0.0668182	100
acylglycerone-phosphate	0.0668182	100
SAM	0.0779309	21.1
3-phospho-D-glycerate	0.0785603	10
Tn-antigen	0.0785603	10
5,10-methenyl-THF	0.0785603	10
N-acetylgalactosamine	0.0806293	25.9
glucose-6-phosphate	0.0810139	18.8
methylglyoxal	0.0824999	15.4
AMP	0.103639	40.9
SAH	0.108347	22.2
ethanol	0.10854	11.1
inosine	0.10854	11.1
ascorbate	0.10854	16.7
uracil	0.10854	11.1
2-aminoadipate 6-semialdehyde	0.10854	85.7
(9E)-tetradecenoic acid	0.10854	63.6
(7Z)-tetradecenoic acid	0.10854	63.6
physeteric acid	0.10854	63.6
palmitolate	0.10854	63.6
7-palmitoleic acid	0.10854	63.6
(10Z)-heptadecenoic acid	0.10854	63.6
9-heptadecylenic acid	0.10854	63.6
(13Z)-octadecenoic acid	0.10854	63.6
cis-vaccenic acid	0.10854	63.6
elaidate	0.10854	63.6
(6Z,9Z)-octadecadienoic acid	0.10854	63.6
nonadecylic acid	0.10854	63.6
(13Z)-eicosenoic acid	0.10854	63.6
cis-gondoic acid	0.10854	63.6
9-eicosenoic acid	0.10854	63.6
8,11-eicosadienoic acid	0.10854	63.6
mead acid	0.10854	63.6
henicosanoic acid	0.10854	63.6
behenic acid	0.10854	63.6
cis-erucic acid	0.10854	63.6
cis-cetoleic acid	0.10854	63.6
tricosanoic acid	0.10854	63.6
cerotic acid	0.10854	63.6
ximenic acid	0.10854	63.6
stearidonic acid	0.10854	63.6
omega-3-arachidonic acid	0.10854	63.6
DPA	0.10854	63.6
(9Z,12Z,15Z,18Z,21Z)-TPA	0.10854	63.6
(6Z,9Z,12Z,15Z,18Z,21Z)-THA	0.10854	63.6
(11Z,14Z,17Z)-eicosatrienoic acid	0.10854	63.6
13,16,19-docosatrienoic acid	0.10854	63.6
gamma-linolenate	0.10854	63.6
arachidonyl-CoA	0.10854	26.1
(9Z,12Z,15Z,18Z)-TTA	0.10854	63.6
(6Z,9Z,12Z,15Z,18Z)-TPA	0.10854	63.6
(4Z,7Z,10Z,13Z,16Z)-DPA	0.10854	63.6
(13Z,16Z)-docosadienoic acid	0.10854	63.6
pentadecanoylcarnitine	0.10854	85.7
CDP-choline	0.10854	85.7
ornithine	0.109018	38.4
malonyl-CoA	0.111625	32.5
2-methylcitrate	0.111625	100
N-acetyl-L-aspartate	0.111625	100
tyramine-O-sulfate	0.111625	100
L-dopa	0.111625	100
apocytochrome-C	0.111625	100
12,15,18,21-tetracosatetraenoylcarnitine	0.111625	100
tricosanoylcarnitine	0.111625	100
tetracosanoylcarnitine	0.111625	100
(15Z)-tetracosenoylcarnitine	0.111625	100
hexacosanoylcarnitine	0.111625	100
hexacosenoylcarnitine	0.111625	100
(9Z,12Z,15Z,18Z,21Z)-tetracosapentaenoylcarnitine	0.111625	100
(9Z,12Z,15Z,18Z)-tetracosatetraenoylcarnitine	0.111625	100
(6Z,9Z,12Z,15Z,18Z)-tetracosapentaenoylcarnitine	0.111625	100
(6Z,9Z,12Z,15Z,18Z,21Z)-tetracosahexaenoylcarnitine	0.111625	100
1-acylglycerol-chylomicron pool	0.111625	100
fatty acid-LD-SM pool	0.111625	100
5alpha-dihydrotestosterone-sulfate	0.111625	100
cholesterol-ester-10,13,16,19-docosa	0.111625	100
cholesterol-ester-10,13,16-docosa	0.111625	100
cholesterol-ester-12,15,18,21-tetracosa	0.111625	100
cholesterol-ester-7-octade	0.111625	100
bile-PC pool	0.111625	100
alkyl-glycerone-3-phosphate	0.111625	100
Xyl-L-Ser-[protein]	0.111625	100
chondroitin sulfate C (GalNAc6S-GlcA) and D (GlcNAc6S-GlcA2S), precursor 1	0.111625	100
7alpha,12alpha-dihydroxycholest-4-en-3-one	0.111625	100
1-acylglycerol-VLDL pool	0.111625	100
aspartate	0.115749	53.3
estradiol-17beta	0.123221	72.7
glucuronate	0.124042	27.3
UDP-N-acetylglucosamine	0.133297	54.2
2-lysolecithin pool	0.135751	66.7
tridecylic acid	0.136966	60.9
pentadecylic acid	0.136966	60.9
(9Z,12Z,15Z,18Z,21Z)-tetracosapentaenoyl-CoA	0.1376	61.9
choline	0.139959	29.2
1-phosphatidyl-1D-myo-inositol-5-phosphate	0.142723	18.2
ribose-1-phosphate	0.150846	12.5
cys-gly	0.150846	12.5
deamido-NAD	0.150846	12.5
5-pp-inspP5	0.157814	83.3
HDL remnant	0.157814	83.3
HDL	0.157814	83.3
myristic acid	0.174174	58.3
oleate	0.174174	58.3
eicosanoate	0.174174	58.3
lignocerate	0.174174	58.3
nervonic acid	0.174174	58.3
DHA	0.174174	58.3
adrenic acid	0.174174	58.3
phosphocholine	0.176402	23.1
palmitoleoyl-CoA	0.1767	59.1
(11Z,14Z)-eicosadienoic acid	0.1767	59.1
PE-LD pool	0.1767	59.1
guanosine	0.186346	70
DHAP	0.186787	62.5
1-phosphatidyl-1D-myo-inositol-4-phosphate	0.186787	62.5
cytidine	0.19599	30
nicotinate ribonucleotide	0.19835	20
Fe2+	0.19835	20
citrulline	0.205095	47.1
2-deoxy-D-ribose-5-phosphate	0.209586	100
2-deoxy-D-ribose-1-phosphate	0.209586	14.3
guanine	0.209586	14.3
glucosamine-6-phosphate	0.209586	14.3
saccharopine	0.209586	100
tyramine	0.209586	100
4-hydroxyphenylacetaldehyde	0.209586	100
gamma-glutamyl-cysteine	0.209586	100
margaric acid	0.209586	56.5
linolenate	0.209586	56.5
dihomo-gamma-linolenate	0.209586	56.5
fatty acid-chylomicron pool	0.209586	100
phosphatidate-LD-TAG pool	0.209586	100
fatty acid-LD-PI pool	0.209586	100
1,2-diacylglycerol-LD-PC pool	0.209586	100
fatty acid-LD-PS pool	0.209586	100
GD1c	0.209586	14.3
phosphatidate-LD-PE pool	0.209586	100
phosphatidate-LD-PS pool	0.209586	100
3-beta-D-glucuronosyl-3-beta-D-galactosyl-4-beta-D-galactosyl-O-beta-D-xylosylprotein	0.209586	100
chondroitin sulfate precursor (GalNAc-GlcA-(Gal)2-Xyl-L-Ser (protein))	0.209586	100
chondroitin sulfate E (GalNAc4,6diS-GlcA), precursor 2	0.209586	100
chondroitin sulfate A (GalNAc4S-GlcA), B (IdoA2S-GalNAc4S), and E (GalNAc4,6diS-GlcA), precursor 1	0.209586	100
chondroitin sulfate E (GalNAc4,6diS-GlcA), precursor 4	0.209586	100
chondroitin sulfate A (GalNAc4S-GlcA) and B (IdoA2S-GalNAc4S), precursor 3	0.209586	100
chondroitin sulfate E (GalNAc4,6diS-GlcA), degradation product 4	0.209586	100
chondroitin sulfate E (GalNAc4,6diS-GlcA), degradation product 7	0.209586	100
5-formyl-THF	0.209586	14.3
fatty acid-VLDL pool	0.209586	100
PI pool	0.228292	35.7
adenosine	0.239997	33.3
lauroyl-CoA	0.239997	33.3
dihomo-gamma-linolenoyl-CoA	0.239997	33.3
EPA	0.244483	54.2
PS-LD pool	0.245488	61.5
linoleoyl-CoA	0.248021	34.8
gamma-linolenoyl-CoA	0.248021	34.8
deoxyribose	0.251063	80
(7Z)-tetradecenoyl-CoA	0.251063	54.5
fatty acid-LD-PE pool	0.251063	80
sphingosylphosphorylcholine	0.251063	80
acyl-CoA-CL pool	0.251063	80
UDP-galactose	0.251674	45.3
palmitoyl-CoA	0.251674	51.7
2-oxobutyrate	0.25311	22.2
sphinganine	0.25311	22.2
GQ1b	0.25311	22.2
phosphatidate-LD-PC pool	0.25311	66.7
inositol-1-phosphate	0.25311	66.7
apoE	0.25529	71.4
arachidonate	0.260395	39.4
glycerol	0.27115	55.6
UDP-glucuronate	0.272225	46.2
fructose-2,6-bisphosphate	0.272225	100
mannose-6-phosphate	0.272225	16.7
L-gulonate	0.272225	16.7
IMP	0.272225	30
xanthosine-5-phosphate	0.272225	16.7
urate	0.272225	50
uridine	0.272225	40.9
alloxan	0.272225	75
thymidine	0.272225	53.3
ubiquinol	0.272225	33.3
ubiquinone	0.272225	33.3
glutaryl-CoA	0.272225	75
L-2-aminoadipate	0.272225	62.5
[protein]-L-lysine	0.272225	75
phenethylamine	0.272225	100
3,3-diiodo-L-thyronine-4-O-sulfate	0.272225	100
phenylacetylglutamine	0.272225	75
3-mercaptolactate-cysteine-disulfide	0.272225	75
UDP-xylose	0.272225	100
3-deoxy-D-glycero-D-galacto-2-nonulosonic acid-9-phosphate	0.272225	100
3-deoxy-D-glycero-D-galacto-2-nonulosonic acid	0.272225	75
[protein]-L-serine	0.272225	44.4
core 2	0.272225	100
apoC1	0.272225	100
apoC2	0.272225	100
apoC3	0.272225	100
mitothioredoxin	0.272225	100
GM2A	0.272225	66.7
[protein]-L-tyrosine	0.272225	100
[protein]-tyrosine-phosphate	0.272225	100
mesaconyl-CoA	0.272225	75
mesaconate	0.272225	100
tridecanoyl-CoA	0.272225	52.6
myristoyl-CoA	0.272225	37.5
(9E)-tetradecenoyl-CoA	0.272225	42.1
5-tetradecenoyl-CoA	0.272225	50
pentadecanoyl-CoA	0.272225	47.4
7-hexadecenoyl-CoA	0.272225	50
heptadecanoyl-CoA	0.272225	36.4
(10Z)-heptadecenoyl-CoA	0.272225	42.1
9-heptadecenoyl-CoA	0.272225	42.1
stearoyl-CoA	0.272225	39.3
(13Z)-octadecenoyl-CoA	0.272225	45
cis-vaccenoyl-CoA	0.272225	52.2
oleoyl-CoA	0.272225	37.5
(9E)-octadecenoyl-CoA	0.272225	42.1
(6Z,9Z)-octadecadienoyl-CoA	0.272225	40
nonadecanoyl-CoA	0.272225	47.6
eicosanoyl-CoA	0.272225	43.5
(13Z)-eicosenoyl-CoA	0.272225	40.9
(11Z)-eicosenoyl-CoA	0.272225	43.5
9-eicosenoyl-CoA	0.272225	40
(8Z,11Z)-eicosadienoyl-CoA	0.272225	40
(5Z,8Z,11Z)-eicosatrienoyl-CoA	0.272225	42.1
heneicosanoyl-CoA	0.272225	45
docosanoyl-CoA	0.272225	40.9
(13Z)-docosenoyl-CoA	0.272225	40.9
(11Z)-docosenoyl-CoA	0.272225	42.1
tricosanoyl-CoA	0.272225	45
tetracosanoyl-CoA	0.272225	40.9
(15Z)-tetracosenoyl-CoA	0.272225	40.9
hexacosanoyl-CoA	0.272225	45
hexacosenoyl-CoA	0.272225	45
linolenoyl-CoA	0.272225	35
(6Z,9Z,12Z,15Z)-octadecatetraenoyl-CoA	0.272225	45
(8Z,11Z,14Z,17Z)-eicosatetraenoyl-CoA	0.272225	47.6
(5Z,8Z,11Z,14Z,17Z)-eicosapentaenoyl-CoA	0.272225	40
(7Z,10Z,13Z,16Z,19Z)-docosapentaenoyl-CoA	0.272225	47.6
(6Z,9Z,12Z,15Z,18Z,21Z)-tetracosahexaenoyl-CoA	0.272225	45
(4Z,7Z,10Z,13Z,16Z,19Z)-docosahexaenoyl-CoA	0.272225	36.4
(11Z,14Z,17Z)-eicosatrienoyl-CoA	0.272225	40
13,16,19-docosatrienoyl-CoA	0.272225	42.1
10,13,16,19-docosatetraenoyl-CoA	0.272225	52.6
(7Z,10Z,13Z,16Z)-docosatetraenoyl-CoA	0.272225	42.9
(9Z,12Z,15Z,18Z)-tetracosatetraenoyl-CoA	0.272225	42.9
(6Z,9Z,12Z,15Z,18Z)-tetracosapentaenoyl-CoA	0.272225	45
(4Z,7Z,10Z,13Z,16Z)-docosapentaenoyl-CoA	0.272225	36.4
(11Z,14Z)-eicosadienoyl-CoA	0.272225	35
(13Z,16Z)-docosadienoyl-CoA	0.272225	42.1
10,13,16-docosatrienoyl-CoA	0.272225	50
(7Z)-octadecenoyl-CoA	0.272225	44.4
3-keto-eicosa-8,11,14,17-all-cis-tetraenoyl-CoA	0.272225	100
3(S)-hydroxy-all-cis-8,11,14,17-eicosatetraenoyl-CoA	0.272225	100
eicosa-(2E,8Z,11Z,14Z,17Z)-pentaenoyl-CoA	0.272225	100
3-oxo-docosa-7,10,13,16,19-all-cis-pentaenoyl-CoA	0.272225	100
3(S)-hydroxy-docosa-7,10,13,16,19-all-cis-pentaenoyl-CoA	0.272225	100
2-trans-7,10,13,16,19-all-cis-docosahexaenoyl-CoA	0.272225	100
3-oxo-tetracosa-9,12,15,18,21-all-cis-pentaenoyl-CoA	0.272225	100
3(S)-hydroxy-tetracosa-9,12,15,18,21-all-cis-pentaenoyl-CoA	0.272225	100
2-trans-9,12,15,18,21-all-cis-tetracosahexaenoyl-CoA	0.272225	100
3-oxo-tetracosa-12,15,18,21-all-cis-tetraenoyl-CoA	0.272225	100
3(S)-hydroxy-tetracosa-12,15,18,21-all-cis-tetraenoyl-CoA	0.272225	75
trans,cis,cis,cis,cis-2,12,15,18,21-tetracosapentaenoyl-CoA	0.272225	100
3-oxo-tetracosa-9,12,15,18-all-cis-tetraenoyl-CoA	0.272225	100
leukotriene C4	0.272225	66.7
1,2-diacylglycerol-chylomicron pool	0.272225	100
TAG-chylomicron pool	0.272225	100
1,2-diacylglycerol-LD-SM pool	0.272225	100
ceramide pool	0.272225	52.4
ethanolamine-phosphate	0.272225	30
dihydroceramide pool	0.272225	16.7
ceramide-1P pool	0.272225	100
GD1a	0.272225	25
GM1	0.272225	27.3
GM2	0.272225	27.3
1-acylglycerol-3P-LD-TG1 pool	0.272225	75
1,2-diacylglycerol-bile-PC pool	0.272225	100
1-acylglycerol-3P-CL pool	0.272225	100
phosphatidate-CL pool	0.272225	100
PGP-CL pool	0.272225	100
acyl-CoA-LD-PS pool	0.272225	100
acyl-CoA-LD-PI pool	0.272225	100
phosphatidate-LD-SM pool	0.272225	100
1-acylglycerol-3P-bile-PC pool	0.272225	100
acyl-CoA-bile-PC pool	0.272225	100
phosphatidate-bile-PC pool	0.272225	100
sn-glycerol-3-PE	0.272225	100
N-methylethanolamine-phosphate	0.272225	100
phosphodimethylethanolamine	0.272225	100
hexadecanol	0.272225	100
2-acyl-1-alkyl-sn-glycero-3-phosphate	0.272225	100
1-radyl-2-acyl-sn-glycero-3-phosphocholine	0.272225	16.7
nLc5Cer	0.272225	100
1-alkyl-2-acylglycerol	0.272225	100
Gal-Xyl-L-Ser-[protein]	0.272225	100
Gal2-Xyl-L-Ser-[protein]	0.272225	100
heparan sulfate, precursor 1	0.272225	100
heparan sulfate, precursor 2	0.272225	100
heparan sulfate, precursor 3	0.272225	100
heparan sulfate, precursor 4	0.272225	100
heparan sulfate, precursor 5	0.272225	100
heparan sulfate, precursor 6	0.272225	100
heparan sulfate, precursor 7	0.272225	100
heparan sulfate, precursor 8	0.272225	100
heparan sulfate, precursor 9	0.272225	100
heparan sulfate, precursor 10	0.272225	100
heparan sulfate, precursor 11	0.272225	100
heparan sulfate, precursor 12	0.272225	100
heparan sulfate, precursor 13	0.272225	100
heparan sulfate, precursor 14	0.272225	100
heparan sulfate, precursor 15	0.272225	100
chondroitin sulfate E (GalNAc4,6diS-GlcA), precursor 3	0.272225	100
chondroitin sulfate A (GalNAc4S-GlcA) and B (IdoA2S-GalNAc4S), precursor 2	0.272225	100
chondroitin sulfate B (IdoA2S-GalNAc4S), precursor 4	0.272225	100
chondroitin sulfate B (IdoA2S-GalNAc4s), precursor 5	0.272225	100
chondroitin sulfate C (GalNAc6S-GlcA), precursor 2	0.272225	100
chondroitin sulfate C (GalNAc6S-GlcA), precursor 3	0.272225	100
chondroitin sulfate D (GlcNAc6S-GlcA2S) precursor 2	0.272225	100
chondroitin sulfate D (GlcNAc6S-GlcA2S), precursor 3	0.272225	100
chondroitin sulfate D (GlcNAc6S-GlcA2S), precursor 4	0.272225	100
chondroitin sulfate D (GlcNAc6S-GlcA2S), precursor 5	0.272225	100
chondroitin sulfate E (GalNAc4,6diS-GlcA), precursor 5a	0.272225	100
chondroitin sulfate E (GalNAc4,6diS-GlcA), precursor 5b	0.272225	100
chondroitin sulfate D (GlcNAc6S-GlcA2S), degradation product 3	0.272225	100
chondroitin sulfate E (GalNAc4,6diS-GlcA), degradation product 5	0.272225	100
chondroitin sulfate E (GalNAc4,6diS-GlcA), degradation product 6	0.272225	100
heparan sulfate, free chain	0.272225	100
heparan sulfate, degradation product 1	0.272225	100
heparan sulfate, degradation product 2	0.272225	100
heparan sulfate, degradation product 3	0.272225	100
heparan sulfate, degradation product 4	0.272225	100
heparan sulfate, degradation product 5	0.272225	100
heparan sulfate, degradation product 6	0.272225	100
heparan sulfate, degradation product 7	0.272225	100
heparan sulfate, degradation product 8	0.272225	100
heparan sulfate, degradation product 9	0.272225	100
heparan sulfate, degradation product 10	0.272225	100
heparan sulfate, degradation product 11	0.272225	100
heparan sulfate, degradation product 12	0.272225	100
heparan sulfate, degradation product 13	0.272225	100
heparan sulfate, degradation product 14	0.272225	100
heparan sulfate, degradation product 15	0.272225	100
heparan sulfate, degradation product 16	0.272225	100
heparan sulfate, degradation product 17	0.272225	100
heparan sulfate, degradation product 18	0.272225	100
heparan sulfate, degradation product 19	0.272225	100
heparan sulfate, degradation product 20	0.272225	100
heparan sulfate, degradation product 21	0.272225	100
heparan sulfate, degradation product 22	0.272225	100
heparan sulfate, degradation product 23	0.272225	100
heparan sulfate, degradation product 24	0.272225	100
heparan sulfate, degradation product 25	0.272225	100
keratan sulfate I biosynthesis, precursor 1	0.272225	100
keratan sulfate I biosynthesis, precursor 2	0.272225	100
keratan sulfate I biosynthesis, precursor 3	0.272225	100
keratan sulfate I biosynthesis, precursor 4	0.272225	100
keratan sulfate I biosynthesis, precursor 5	0.272225	100
keratan sulfate I biosynthesis, precursor 6	0.272225	100
keratan sulfate I biosynthesis, precursor 7	0.272225	100
keratan sulfate I biosynthesis, precursor 8	0.272225	100
keratan sulfate I biosynthesis, precursor 9	0.272225	100
keratan sulfate I biosynthesis, precursor 10	0.272225	100
keratan sulfate I biosynthesis, precursor 11	0.272225	100
keratan sulfate I biosynthesis, precursor 12	0.272225	100
keratan sulfate I biosynthesis, precursor 13	0.272225	100
keratan sulfate I biosynthesis, precursor 14	0.272225	100
keratan sulfate I biosynthesis, precursor 15	0.272225	100
keratan sulfate I biosynthesis, precursor 16	0.272225	100
keratan sulfate I biosynthesis, precursor 17	0.272225	100
keratan sulfate I biosynthesis, precursor 18	0.272225	100
keratan sulfate I biosynthesis, precursor 19	0.272225	100
keratan sulfate I biosynthesis, precursor 20	0.272225	100
keratan sulfate I biosynthesis, precursor 21	0.272225	100
keratan sulfate I biosynthesis, precursor 22	0.272225	100
keratan sulfate I biosynthesis, precursor 23	0.272225	100
keratan sulfate I biosynthesis, precursor 24	0.272225	100
keratan sulfate I biosynthesis, precursor 25	0.272225	100
keratan sulfate I biosynthesis, precursor 26	0.272225	100
keratan sulfate I biosynthesis, precursor 27	0.272225	100
keratan sulfate I biosynthesis, precursor 28	0.272225	100
keratan sulfate I biosynthesis, precursor 29	0.272225	100
keratan sulfate I biosynthesis, precursor 30	0.272225	100
keratan sulfate I biosynthesis, precursor 31	0.272225	100
keratan sulfate I biosynthesis, precursor 32	0.272225	100
keratan sulfate I biosynthesis, precursor 33	0.272225	100
keratan sulfate I biosynthesis, precursor 34	0.272225	100
keratan sulfate I biosynthesis, precursor 35	0.272225	100
keratan sulfate I biosynthesis, precursor 36	0.272225	100
keratan sulfate II biosynthesis, precursor 1	0.272225	100
keratan sulfate II biosynthesis, precursor 2	0.272225	100
keratan sulfate II biosynthesis, precursor 3	0.272225	100
keratan sulfate II biosynthesis, precursor 4	0.272225	100
keratan sulfate II biosynthesis, precursor 5	0.272225	100
keratan sulfate II biosynthesis, precursor 6	0.272225	100
keratan sulfate II biosynthesis, precursor 7	0.272225	100
keratan sulfate II biosynthesis, precursor 8	0.272225	100
keratan sulfate II biosynthesis, precursor 9	0.272225	100
keratan sulfate II biosynthesis, precursor 10	0.272225	100
1-phosphatidyl-1D-myo-inositol-3,4-bisphosphate	0.272225	33.3
phosphatidylinositol-4,5-bisphosphate	0.272225	35.7
phosphatidylinositol-3,4,5-trisphosphate	0.272225	30
1D-myo-inositol-4-phosphate	0.272225	100
1D-myo-inositol-3,4-bisphosphate	0.272225	100
inositol-1,3-bisphosphate	0.272225	100
6-pyruvoyltetrahydropterin	0.272225	100
6-lactoyl-5,6,7,8-tetrahydropterin	0.272225	100
dehydroascorbic acid	0.272225	25
12-hydroxydodecanoic acid	0.272225	75
14-hydroxytetradecanoic acid	0.272225	75
16-hydroxyhexadecanoic acid	0.272225	75
[phosphorylase A]	0.272225	100
[phosphorylase B]	0.272225	100
[myosin light chain]	0.272225	100
[myosin light chain]-phosphate	0.272225	100
[pyruvate dehydrogenase (acetyl transferring)]	0.272225	100
[pyruvate dehydrogenase (acetyl transferring)]-phosphate	0.272225	100
[protein]	0.272225	100
phosphoprotein	0.272225	100
fatty acid-uptake pool	0.272225	100
LDL remnant	0.272225	66.7
LDL	0.272225	66.7
phospholipids extracellular pool	0.272225	100
VLDL	0.272225	66.7
TAG-extraction	0.272225	100
1,2-diacylglycerol-VLDL pool	0.272225	100
NEFA blood pool in	0.272225	100
NEFA blood pool out	0.272225	100
fructose-6-phosphate	0.274422	46.7
1,3-bisphospho-D-glycerate	0.28078	20
dolichyl-D-glucosyl-phosphate	0.28078	20
leukotriene F4	0.28078	20
1-acyl-PE pool	0.28078	20
nLc6Cer	0.28078	20
1-phosphatidyl-1D-myo-inositol-3-phosphate	0.28078	36.4
5-hydroxy-L-tryptophan	0.28078	20
estrone 3-sulfate	0.283466	55.6
GAP	0.2871	33.3
LTD4	0.2871	33.3
ethanolamine	0.2871	33.3
phenylacetaldehyde	0.287901	28.6
itaconate	0.287901	28.6
oxalosuccinate	0.287901	28.6
GA2	0.287901	28.6
phosphopantetheine	0.287901	28.6
dTMP	0.288486	46.2
hypoxanthine	0.296621	41.7
retinal	0.296621	41.7
fatty acid-LD-TG1 pool	0.308279	50
octadecenoylcarnitine(7)	0.310121	57.1
CDP-diacylglycerol-LD-PI pool	0.310121	57.1
chondroitin sulfate B - dermatan sulfate (IdoA2S-GalNAc4S) proteoglycan	0.310121	57.1
keratan sulfate II (core 2-linked)	0.310121	57.1
13-cis-retinal	0.310121	57.1
riboflavin	0.310121	57.1
D-xylose	0.314207	40
lactaldehyde	0.321612	42.9
crotonyl-CoA	0.321612	33.3
succinyl-CoA	0.321612	37.5
2-oxoadipate	0.321612	33.3
phenylacetate	0.321612	33.3
STAR	0.321612	50
3-oxo-11-cis-eicosenoyl-CoA	0.321612	33.3
3(S)-hydroxy-11-cis-eicosenoyl-CoA	0.321612	33.3
trans,cis-2,11-eicosadienoyl-CoA	0.321612	33.3
3-oxo-13cis-docosenoyl-CoA	0.321612	33.3
3(S)-hydroxy-13-cis-docosenoyl-CoA	0.321612	33.3
trans,cis-2,13-docosadienoyl-CoA	0.321612	33.3
3-oxo-13-cis-eicosenoyl-CoA	0.321612	33.3
3(S)-hydroxy-13-cis-eicosenoyl-CoA	0.321612	33.3
trans,cis-2,13-eicosadienoyl-CoA	0.321612	33.3
3-oxooctadecanoyl-CoA	0.321612	33.3
3-hydroxyoctadecanoyl-CoA	0.321612	33.3
(2E)-octadecenoyl-CoA	0.321612	33.3
3-oxoeicosanoyl-CoA	0.321612	33.3
3-hydroxyeicosanoyl-CoA	0.321612	33.3
(2E)-eicosenoyl-CoA	0.321612	33.3
3-oxodocosanoyl-CoA	0.321612	33.3
3-hydroxydocosanoyl-CoA	0.321612	33.3
(2E)-docosenoyl-CoA	0.321612	33.3
dodecanoylcarnitine	0.321612	42.9
tetradecanoylcarnitine	0.321612	42.9
tetradecenoylcarnitine(5)	0.321612	42.9
L-palmitoylcarnitine	0.321612	42.9
heptadecanoylcarnitine	0.321612	42.9
heptadecenoylcarnitine(7)	0.321612	42.9
heptadecenoylcarnitine(8)	0.321612	42.9
stearoylcarnitine	0.321612	42.9
octadecenoylcarnitine(5)	0.321612	42.9
L-oleoylcarnitine	0.321612	42.9
(9E)-octadecenoylcarnitine	0.321612	42.9
octadecenoylcarnitine(11)	0.321612	42.9
(6Z,9Z)-octadecadienoylcarnitine	0.321612	42.9
nonadecanoylcarnitine	0.321612	42.9
eicosanoylcarnitine	0.321612	42.9
eicosenoylcarnitine(7)	0.321612	42.9
eicosenoylcarnitine(9)	0.321612	42.9
eicosenoylcarnitine(11)	0.321612	42.9
(8Z,11Z)-eicosadienoylcarnitine	0.321612	42.9
(5Z,8Z,11Z)-eicosatrienoylcarnitine	0.321612	42.9
heneicosanoylcarnitine	0.321612	42.9
docosanoylcarnitine	0.321612	42.9
docosenoylcarnitine	0.321612	42.9
docosenoylcarnitine(11)	0.321612	42.9
octadecatrienoylcarnitine	0.321612	42.9
(6Z,9Z,12Z,15Z)-octadecatetraenoylcarnitine	0.321612	42.9
(8Z,11Z,14Z,17Z)-eicosatetraenoylcarnitine	0.321612	42.9
(7Z,10Z,13Z,16Z,19Z)-docosapentaenoylcarnitine	0.321612	42.9
docosahexaenoylcarnitine	0.321612	42.9
(11Z,14Z,17Z)-eicosatrienoylcarnitine	0.321612	42.9
13,16,19-docosatrienoylcarnitine	0.321612	42.9
10,13,16,19-docosatetraenoylcarnitine	0.321612	42.9
linoleic-carnitine	0.321612	42.9
gamma-linolenoylcarnitine	0.321612	42.9
eicosatrienoylcarnitine	0.321612	42.9
ocosatetraenoylcarnitine	0.321612	42.9
(4Z,7Z,10Z,13Z,16Z)-docosapentaenoylcarnitine	0.321612	42.9
eicosadienoylcarnitine	0.321612	42.9
(13Z,16Z)-docosadienoylcarnitine	0.321612	42.9
10,13,16-docosatrienoylcarnitine	0.321612	42.9
TAG-LD pool	0.321612	42.9
5-alpha-dihydrotestosterone	0.321612	50
cholesterol-ester-10-hepta	0.321612	60
cholesterol-ester-11,14,17-eico	0.321612	60
cholesterol-ester-11,14-eicosa	0.321612	60
cholesterol-ester-11-docose	0.321612	60
cholesterol-ester-11-eico	0.321612	60
cholesterol-ester-13,16,19-doco	0.321612	60
cholesterol-ester-13,16-docosa	0.321612	60
cholesterol-ester-13-docose	0.321612	60
cholesterol-ester-13-eicose	0.321612	60
cholesterol-ester-13-octade	0.321612	60
cholesterol-ester-15-tetra	0.321612	60
cholesterol-ester-4,7,10,13,16,19-doco	0.321612	60
cholesterol-ester-4,7,10,13,16-docosa	0.321612	60
cholesterol-ester-5,8,11,14,17-eico	0.321612	60
cholesterol-ester-5,8,11-eico	0.321612	60
cholesterol-ester-5-tetra	0.321612	60
cholesterol-ester-6,9,12,15,18,21-tetra	0.321612	60
cholesterol-ester-6,9,12,15,18-tetraco	0.321612	60
cholesterol-ester-6,9,12,15-octa	0.321612	60
cholesterol-ester-6,9-octa	0.321612	60
cholesterol-ester-7,10,13,16,19-docosa	0.321612	60
cholesterol-ester-7,10,13,16-docosa	0.321612	60
cholesterol-ester-7-hexa	0.321612	60
cholesterol-ester-7-tetrade	0.321612	60
cholesterol-ester-8,11,14,17-eico	0.321612	60
cholesterol-ester-8,11-eico	0.321612	60
cholesterol-ester-9,12,15,18,21-tetra	0.321612	60
cholesterol-ester-9,12,15,18-tetraco	0.321612	60
cholesterol-ester-9-eicose	0.321612	60
cholesterol-ester-9-heptade	0.321612	60
cholesterol-ester-9-octa	0.321612	60
cholesterol-ester-9-tetrade	0.321612	60
cholesterol-ester-arach	0.321612	60
cholesterol-ester-cis-vac	0.321612	60
cholesterol-ester-dihomo-gamma	0.321612	60
cholesterol-ester-docosa	0.321612	60
cholesterol-ester-eico	0.321612	60
cholesterol-ester-gamma-lin	0.321612	60
cholesterol-ester-heneico	0.321612	60
cholesterol-ester-hepta	0.321612	60
cholesterol-ester-hexacosa	0.321612	60
cholesterol-ester-hexecose	0.321612	60
cholesterol-ester-laur	0.321612	60
cholesterol-ester-lin	0.321612	60
cholesterol-ester-linolen	0.321612	60
cholesterol-ester-myrist	0.321612	60
cholesterol-ester-nanode	0.321612	60
cholesterol-ester-ol	0.321612	60
cholesterol-ester-palm	0.321612	60
cholesterol-ester-palmn	0.321612	60
cholesterol-ester-penta	0.321612	60
cholesterol-ester-stea	0.321612	60
cholesterol-ester-tetraco	0.321612	60
cholesterol-ester-trico	0.321612	60
cholesterol-ester-tridec	0.321612	60
sphinganine-1-phosphate	0.321612	44.4
GA1	0.321612	60
GT1a	0.321612	37.5
1-alkyl-2-lysoglycerol-3-phosphocholine	0.321612	42.9
chondroitin sulfate A (GalNAc4S-GlcA) proteoglycan	0.321612	42.9
chondroitin sulfate C (GalNAc6S-GlcA) proteoglycan	0.321612	42.9
keratan sulfate I	0.321612	50
taurine	0.321612	50
phosphatidylinositol-3,5-bisphosphate	0.321612	60
tetrahydrobiopterin	0.321612	33.3
retinol	0.321612	44.4
13-cis-retinoate	0.321612	37.5
glycogen	0.328033	25
propinol adenylate	0.328033	25
homocysteine	0.328033	25
(R)-methylmalonyl-CoA	0.328033	25
leukotriene E4	0.328033	25
fatty acid-LD-TG2 pool	0.328033	50
acyl-CoA-LD-TG2 pool	0.328033	50
GM1b	0.328033	50
paragloboside	0.328033	25
chondroitin sulfate C (GalNAc6S-GlcA), degradation product 5	0.328033	25
myo-inositol-hexakisphosphate	0.328033	50
methacrylyl-CoA	0.346389	66.7
tiglyl-CoA	0.346389	66.7
phenylacetyl-CoA	0.346389	66.7
T-antigen	0.346389	66.7
itaconyl-CoA	0.346389	66.7
20-OH-LTB4	0.346389	66.7
20-oxo-LTB4	0.346389	66.7
20-COOH-LTB4	0.346389	66.7
1-acylglycerol-LD-TG1 pool	0.346389	66.7
1,2-diacylglycerol-LD-PI pool	0.346389	66.7
1-acylglycerol-LD-PI pool	0.346389	66.7
1-acylglycerol-LD-PC pool	0.346389	66.7
1,2-diacylglycerol-LD-PE pool	0.346389	66.7
1-acylglycerol-LD-PE pool	0.346389	66.7
1,2-diacylglycerol-LD-PS pool	0.346389	66.7
1-acylglycerol-LD-PS pool	0.346389	66.7
1-acylglycerol-LD-SM pool	0.346389	66.7
1-acylglycerol-3P-LD-PC pool	0.346389	66.7
1-acylglycerol-3P-LD-PE pool	0.346389	66.7
1-acylglycerol-3P-LD-PS pool	0.346389	66.7
1-acylglycerol-3P-LD-PI pool	0.346389	66.7
1-acylglycerol-3P-LD-SM pool	0.346389	66.7
CDP-diacylglycerol-CL pool	0.346389	66.7
phosphatidate-LD-PI pool	0.346389	66.7
sn-glycerol-3-PC	0.346389	66.7
chondroitin sulfate D (GlcNAc6S-GlcA2S), free chain	0.346389	66.7
chondroitin sulfate D (GlcNAc6S-GlcA2S), degradation product 2	0.346389	66.7
chondroitin sulfate D (GlcNAc6S-GlcA2S), degradation product 4	0.346389	66.7
chondroitin sulfate D (GlcNAc6S-GlcA2S), degradation product 6	0.346389	66.7
chondroitin sulfate E (GalNAc4,6diS-GlcA), free chain	0.346389	66.7
chondroitin sulfate E (GalNAc4,6diS-GlcA), degradation product 3	0.346389	66.7
TAG-VLDL pool	0.346389	66.7
isobutyryl-CoA	0.35229	40
pantetheine	0.35229	40
fructose-1,6-bisphosphate	0.373381	50
glycogenin	0.373381	50
2-methylbutyryl-CoA	0.373381	50
3,3-diiodo-L-thyronine	0.373381	50
apo-[ACP]	0.373381	50
3-oxononadecanoyl-CoA	0.373381	50
3-hydroxynonadecanoyl-CoA	0.373381	50
(2E)-nonadecenoyl-CoA	0.373381	50
3-oxoheneicosanoyl-CoA	0.373381	50
3-hydroxyheneicosanoyl-CoA	0.373381	50
(2E)-heneicosenoyl-CoA	0.373381	50
trans,cis-hexadeca-2,9-dienoyl-CoA	0.373381	50
(S)-3-hydroxypalmitoleoyl-CoA	0.373381	50
3-oxopalmitoleoyl-CoA	0.373381	50
trans,cis-octadeca-2,11-dienoyl-CoA	0.373381	50
(S)-3-hydroxy-11-cis-octadecenoyl-CoA	0.373381	50
3-oxo-11-cis-octadecenoyl-CoA	0.373381	50
acyl-CoA-LD-SM pool	0.373381	50
choloyl-CoA	0.373381	50
D-myo-inositol-1,4,5-trisphosphate	0.373381	50
1D-myo-inositol-1,3,4-trisphosphate	0.373381	50
adenylyl sulfate	0.411619	33.3
N-formimino-L-glutamate	0.411619	33.3
5-oxoproline	0.411619	33.3
l2fn2m2masn	0.411619	33.3
(3S)-citramalyl-CoA	0.411619	33.3
acyl-CoA-LD-PC pool	0.411619	33.3
acyl-CoA-LD-PE pool	0.411619	33.3
nicotinate D-ribonucleoside	0.411619	33.3
nicotinamide ribonucleoside	0.411619	33.3
1-phosphatidyl-myo-inositol-3,5-bisphosphate	0.411619	33.3
1D-myo-inositol-3-phosphate	0.411619	33.3
Fe3+	0.411619	33.3
3-mercaptolactate	0.494803	50
5-L-gamma-glutamyl	0.494803	50
PG-CL pool	0.494803	50

## Sheet: TableS2_Met_compartmentalized
Metabolites	Adj.p.values	Enrichment Score %
H2O[c]	0	0.249304
H+[c]	1.14365e-123	0.150943
Na+[c]	1.25697e-102	0.720554
Na+[s]	7.56518e-99	0.72093
H+[m]	8.59287e-44	0.0730594
L-carnitine[r]	5.48888e-42	0.966102
sn-glycerol-3-phosphate[c]	9.02969e-28	1
H2O[m]	1.6359e-26	0.0699301
CoA[m]	3.77952e-26	0.105263
NADP+[c]	8.80957e-23	0.186722
cholesterol[r]	1.5916e-22	0.0661157
NADPH[c]	5.45039e-22	0.189076
NAD+[m]	1.35276e-20	0.0701754
NADH[m]	4.71398e-20	0.0714286
cholesterol[l]	2.09487e-19	0.938462
HCO3-[s]	2.2353e-16	0.0151515
L-carnitine[m]	4.26497e-16	0.107143
H2O[r]	6.08721e-16	0.0961538
acetyl-CoA[m]	1.07083e-15	0.060241
O2[c]	2.30246e-15	0.130081
ADP[c]	1.53378e-14	0.27
PPi[r]	1.79587e-14	0.0169492
AMP[r]	3.33864e-14	0.0172414
FAD[m]	7.20899e-13	0.0789474
FADH2[m]	1.26689e-12	0.08
PAP[g]	2.96229e-12	0.948718
PAPS[g]	2.96229e-12	0.948718
H+[s]	8.21821e-12	0.0204082
ATP[r]	1.00578e-11	0.0634921
ATP[m]	6.05373e-11	0.078125
H2O[s]	5.2515e-10	0.09375
AKG[c]	5.40765e-10	0.0238095
UDP[c]	8.84494e-10	0.0727273
ADP[m]	8.84494e-10	0.0727273
NAD+[c]	4.21022e-09	0.159091
CoA[p]	4.53797e-09	0.0769231
acetyl-CoA[p]	9.41981e-09	0.047619
H2O2[p]	3.85675e-08	0.0833333
GSH[c]	8.83994e-08	0.0526316
NADH[c]	9.25223e-08	0.166667
GDP[c]	1.82717e-07	0.03125
L-alanyl-tRNA(ala)[c]	2.16602e-07	0.954545
tRNA(ala)[c]	2.16602e-07	0.954545
L-aspartyl-tRNA(asp)[c]	2.16602e-07	0.954545
tRNA(asp)[c]	2.16602e-07	0.954545
L-glutaminyl-tRNA(gln)[c]	2.16602e-07	0.954545
tRNA(gln)[c]	2.16602e-07	0.954545
L-glutamyl-tRNA(glu)[c]	2.16602e-07	0.954545
tRNA(glu)[c]	2.16602e-07	0.954545
glycyl-tRNA(gly)[c]	2.16602e-07	0.954545
tRNA(gly)[c]	2.16602e-07	0.954545
L-leucyl-tRNA(leu)[c]	2.16602e-07	0.954545
tRNA(leu)[c]	2.16602e-07	0.954545
L-lysyl-tRNA(lys)[c]	2.16602e-07	0.954545
tRNA(lys)[c]	2.16602e-07	0.954545
L-methionyl-tRNA(met)[c]	2.16602e-07	0.954545
tRNA(met)[c]	2.16602e-07	0.954545
L-phenylalanyl-tRNA(phe)[c]	2.16602e-07	0.954545
tRNA(phe)[c]	2.16602e-07	0.954545
L-prolyl-tRNA(pro)[c]	2.16602e-07	0.954545
tRNA(pro)[c]	2.16602e-07	0.954545
L-seryl-tRNA(ser)[c]	2.16602e-07	0.954545
tRNA(ser)[c]	2.16602e-07	0.954545
L-threonyl-tRNA(thr)[c]	2.16602e-07	0.954545
tRNA(thr)[c]	2.16602e-07	0.954545
L-valyl-tRNA(val)[c]	2.16602e-07	0.954545
tRNA(val)[c]	2.16602e-07	0.954545
NADP+[m]	2.66593e-07	0.0555556
N-acetylglucosamine[l]	2.87971e-07	0.104167
chloride[c]	3.23414e-07	0.0322581
chloride[s]	3.23414e-07	0.0322581
AMP[c]	3.4901e-07	0.628788
tryptophan[c]	3.87983e-07	0.701299
NADPH[m]	4.61039e-07	0.0571429
O2[p]	4.75551e-07	0.106383
L-tyrosyl-tRNA(tyr)[c]	4.93525e-07	0.952381
tRNA(tyr)[c]	4.93525e-07	0.952381
L-arginyl-tRNA(arg)[c]	4.93525e-07	0.952381
tRNA(arg)[c]	4.93525e-07	0.952381
L-asparaginyl-tRNA(asn)[c]	4.93525e-07	0.952381
tRNA(asn)[c]	4.93525e-07	0.952381
L-tryptophanyl-tRNA(trp)[c]	4.93525e-07	0.952381
tRNA(trp)[c]	4.93525e-07	0.952381
H2O[p]	5.40223e-07	0.12963
AKG[m]	7.95001e-07	0.0588235
CO2[m]	8.86377e-07	0.0789474
L-histidyl-tRNA(his)[c]	1.11972e-06	0.95
tRNA(his)[c]	1.11972e-06	0.95
L-isoleucyl-tRNA(ile)[c]	1.11972e-06	0.95
tRNA(ile)[c]	1.11972e-06	0.95
phenylalanine[c]	1.55263e-06	0.679012
Pi[c]	2.36875e-06	0.339744
tyrosine[c]	2.60704e-06	0.675
NH3[c]	2.68892e-06	0.148148
CO2[c]	3.18705e-06	0.211765
NAD+[p]	3.40325e-06	0.116279
NADH[p]	3.40325e-06	0.116279
glutamate[m]	4.20359e-06	0.0857143
UDP[g]	4.96896e-06	0.662651
methionine[c]	4.96896e-06	0.662651
L-cysteinyl-tRNA(cys)[c]	5.68534e-06	0.944444
tRNA(cys)[c]	5.68534e-06	0.944444
isoleucine[c]	7.16981e-06	0.666667
valine[c]	7.65e-06	0.6625
leucine[c]	7.65e-06	0.6625
pyruvate[c]	1.05239e-05	0.108108
galactose[l]	1.15616e-05	0.0689655
CMP[g]	1.95456e-05	0.0714286
CMP-N-acetylneuraminate[g]	1.95456e-05	0.0714286
H+[p]	2.90467e-05	0.181818
asparagine[c]	5.65064e-05	0.634146
proline[c]	5.94237e-05	0.627907
acetate[c]	9.22167e-05	0.08
GTP[c]	0.000146187	0.05
dADP[c]	0.000153329	0.0833333
formate[c]	0.000153329	0.0833333
UDP-N-acetylglucosamine[g]	0.0002085	0.735294
UDP-glucuronate[g]	0.000220982	1
ATP[n]	0.000222605	0.111111
dGDP[c]	0.000250195	0.0526316
glycine[c]	0.000310073	0.59375
tyrosine[s]	0.00036117	0.649123
dUDP[c]	0.000426526	0.0555556
ATP[c]	0.000477309	0.384988
phenylalanine[s]	0.000582513	0.637931
H2O2[c]	0.00063025	0.195122
dATP[c]	0.000683917	0.0952381
GSH[s]	0.000683917	0.0952381
tryptophan[s]	0.000889963	0.631579
Pi[l]	0.0009262	0.772727
1-acylglycerol-3P-laur[c]	0.00120766	1
1-acylglycerol-3P-tridec[c]	0.00120766	1
1-acylglycerol-3P-myrist[c]	0.00120766	1
1-acylglycerol-3P-9-tetrade[c]	0.00120766	1
1-acylglycerol-3P-7-tetrade[c]	0.00120766	1
1-acylglycerol-3P-5-tetrade[c]	0.00120766	1
1-acylglycerol-3P-pentade[c]	0.00120766	1
1-acylglycerol-3P-palm[c]	0.00120766	1
1-acylglycerol-3P-palmn[c]	0.00120766	1
1-acylglycerol-3P-7-hexade[c]	0.00120766	1
1-acylglycerol-3P-heptade[c]	0.00120766	1
1-acylglycerol-3P-10-heptade[c]	0.00120766	1
1-acylglycerol-3P-9-heptade[c]	0.00120766	1
1-acylglycerol-3P-stea[c]	0.00120766	1
1-acylglycerol-3P-13-octade[c]	0.00120766	1
1-acylglycerol-3P-cis-vac[c]	0.00120766	1
1-acylglycerol-3P-ol[c]	0.00120766	1
1-acylglycerol-3P-9-octade[c]	0.00120766	1
1-acylglycerol-3P-7-octade[c]	0.00120766	1
1-acylglycerol-3P-6,9-octa[c]	0.00120766	1
1-acylglycerol-3P-nanode[c]	0.00120766	1
1-acylglycerol-3P-eico[c]	0.00120766	1
1-acylglycerol-3P-13-eicose[c]	0.00120766	1
1-acylglycerol-3P-11-eico[c]	0.00120766	1
1-acylglycerol-3P-9-eicose[c]	0.00120766	1
1-acylglycerol-3P-8,11-eico[c]	0.00120766	1
1-acylglycerol-3P-5,8,11-eico[c]	0.00120766	1
1-acylglycerol-3P-heneico[c]	0.00120766	1
1-acylglycerol-3P-docosa[c]	0.00120766	1
1-acylglycerol-3P-13-docose[c]	0.00120766	1
1-acylglycerol-3P-11-docose[c]	0.00120766	1
1-acylglycerol-3P-trico[c]	0.00120766	1
1-acylglycerol-3P-tetraco[c]	0.00120766	1
1-acylglycerol-3P-15-tetra[c]	0.00120766	1
1-acylglycerol-3P-hexacosa[c]	0.00120766	1
1-acylglycerol-3P-hexecose[c]	0.00120766	1
1-acylglycerol-3P-linolen[c]	0.00120766	1
1-acylglycerol-3P-6,9,12,15-octa[c]	0.00120766	1
1-acylglycerol-3P-8,11,14,17-eico[c]	0.00120766	1
1-acylglycerol-3P-5,8,11,14,17-eico[c]	0.00120766	1
1-acylglycerol-3P-7,10,13,16,19-docosa[c]	0.00120766	1
1-acylglycerol-3P-9,12,15,18,21-tetra[c]	0.00120766	1
1-acylglycerol-3P-6,9,12,15,18,21-tetra[c]	0.00120766	1
1-acylglycerol-3P-4,7,10,13,16,19-doco[c]	0.00120766	1
1-acylglycerol-3P-11,14,17-eico[c]	0.00120766	1
1-acylglycerol-3P-13,16,19-doco[c]	0.00120766	1
1-acylglycerol-3P-10,13,16,19-doco[c]	0.00120766	1
1-acylglycerol-3P-12,15,18,21-tetra[c]	0.00120766	1
1-acylglycerol-3P-lin[c]	0.00120766	1
1-acylglycerol-3P-gamma-lin[c]	0.00120766	1
1-acylglycerol-3P-dihomo-gamma[c]	0.00120766	1
1-acylglycerol-3P-arach[c]	0.00120766	1
1-acylglycerol-3P-7,10,13,16-docosa[c]	0.00120766	1
1-acylglycerol-3P-9,12,15,18-tetraco[c]	0.00120766	1
1-acylglycerol-3P-6,9,12,15,18-tetraco[c]	0.00120766	1
1-acylglycerol-3P-4,7,10,13,16-docosa[c]	0.00120766	1
1-acylglycerol-3P-11,14-eicosa[c]	0.00120766	1
1-acylglycerol-3P-13,16-docosa[c]	0.00120766	1
1-acylglycerol-3P-10,13,16-docosa[c]	0.00120766	1
acetate[s]	0.00122351	0.0625
retinoate[c]	0.00122351	0.0625
glutamine[c]	0.00123213	0.572917
threonine[c]	0.00138057	0.5875
ADP[n]	0.00142637	0.130435
H2O[g]	0.00180403	0.172414
asparagine[l]	0.00181814	0.8125
glutamine[l]	0.00181814	0.8125
glycine[l]	0.00181814	0.8125
methionine[l]	0.00181814	0.8125
proline[l]	0.00181814	0.8125
serine[l]	0.00181814	0.8125
tryptophan[l]	0.00181814	0.8125
acetoacetate[c]	0.00205706	0.0666667
dGTP[c]	0.00205706	0.0666667
glutamate[s]	0.00205706	0.0666667
CoA[r]	0.00211329	0.348571
THF[c]	0.00289108	0.111111
UDP-N-acetyl-D-galactosamine[c]	0.00343926	0.0714286
citrate[c]	0.00343926	0.0714286
isoleucine[l]	0.00346167	0.8
PPi[c]	0.00366099	0.52349
lysine[c]	0.00406274	0.58209
homoserine[c]	0.00423017	0.59322
methionine[s]	0.00423017	0.59322
leucine[s]	0.00423017	0.59322
valine[s]	0.00423017	0.59322
isoleucine[s]	0.00423017	0.59322
homoserine[s]	0.00423017	0.59322
palmitate[c]	0.00443593	0.764706
Pi[s]	0.00532261	0.15
formate[s]	0.00571443	0.0769231
stearate[c]	0.00647711	0.785714
glutamate[c]	0.00651102	0.305556
cholesterol-ester pool[r]	0.00655049	1
cholesterol[s]	0.00655049	1
Pi[m]	0.00662167	0.25
succinate[m]	0.00728019	0.125
ADP[l]	0.00793771	0.75
alanine[l]	0.00793771	0.75
arginine[l]	0.00793771	0.75
aspartate[l]	0.00793771	0.75
ATP[l]	0.00793771	0.75
histidine[l]	0.00793771	0.75
leucine[l]	0.00793771	0.75
lysine[l]	0.00793771	0.75
phenylalanine[l]	0.00793771	0.75
threonine[l]	0.00793771	0.75
tyrosine[l]	0.00793771	0.75
valine[l]	0.00793771	0.75
proline[s]	0.00799472	0.57377
UDP-galactose[g]	0.00832884	0.645161
acetyl-CoA[c]	0.00843829	0.181818
PPi[m]	0.00942797	0.0833333
2-hydroxybutyrate[c]	0.00942797	0.0833333
dUTP[c]	0.00942797	0.0833333
dCMP[c]	0.00942797	0.0833333
UDP-N-acetylglucosamine[c]	0.00942797	0.0833333
dolichyl-phosphate[r]	0.00942797	0.0833333
isocitrate[c]	0.00942797	0.0833333
citrate[m]	0.00942797	0.0833333
pyruvate[s]	0.00942797	0.0833333
(R)-3-hydroxybutanoate[s]	0.00942797	0.0833333
L-lactate[s]	0.00942797	0.0833333
retinoate[s]	0.00942797	0.0833333
2-hydroxybutyrate[s]	0.00942797	0.0833333
arginine[c]	0.00989407	0.558824
sulfate[l]	0.0102365	0.314286
glutamine[s]	0.0106182	0.564516
asparagine[s]	0.0108573	0.566667
serine[c]	0.0112005	0.531915
PEP[c]	0.011395	0.133333
linoleate[c]	0.0118803	0.769231
alanine[c]	0.0122831	0.534091
xanthine[c]	0.0128606	0.875
cysteine[l]	0.0139042	0.733333
lauric acid[c]	0.0139042	0.733333
sn-glycerol-3-phosphate[m]	0.0152134	1
1D-myo-inositol-1,4-bisphosphate[c]	0.0152134	1
lauric acid[s]	0.0152134	1
PE-LD pool[r]	0.0152134	1
UDP-glucuronate[c]	0.0154296	0.0909091
PRPP[c]	0.0154296	0.0909091
dopamine[c]	0.0154296	0.0909091
propanoate[s]	0.0154296	0.0909091
CoA[c]	0.0157267	0.467066
CMP-N-acetylneuraminate[c]	0.0162087	0.230769
CMP[c]	0.0171073	0.285714
UDP-galactose[c]	0.0179229	0.2
histidine[c]	0.0212822	0.537313
SAM[c]	0.0256329	0.210526
cholesterol-ester pool[l]	0.0261468	0.857143
L-lactate[c]	0.026799	0.1875
Pi[r]	0.026799	0.1875
glycine[s]	0.0269161	0.530303
propanoate[c]	0.0269952	0.153846
thioredoxin[c]	0.0269952	0.153846
(R)-3-hydroxybutanoate[c]	0.0269952	0.153846
cysteine[c]	0.0284208	0.511628
cAMP[c]	0.0352673	1
xanthine[p]	0.0352673	1
2-aminoadipate 6-semialdehyde[m]	0.0352673	1
apoA1[c]	0.0352673	1
fatty acid-LD-SM pool[c]	0.0352673	1
estrone[r]	0.0352673	1
chondroitin sulfate C (GalNAc6S-GlcA) and D (GlcNAc6S-GlcA2S), precursor 1[g]	0.0352673	1
2-lysolecithin pool[r]	0.0352673	1
SAH[c]	0.0361366	0.222222
NAD+[r]	0.037141	0.727273
NADH[r]	0.037141	0.727273
glucose[c]	0.0388509	0.2
cholesterol[c]	0.0388509	0.2
(9E)-tetradecenoic acid[c]	0.0395031	0.692308
(7Z)-tetradecenoic acid[c]	0.0395031	0.692308
physeteric acid[c]	0.0395031	0.692308
palmitolate[c]	0.0395031	0.692308
7-palmitoleic acid[c]	0.0395031	0.692308
(10Z)-heptadecenoic acid[c]	0.0395031	0.692308
9-heptadecylenic acid[c]	0.0395031	0.692308
(13Z)-octadecenoic acid[c]	0.0395031	0.692308
cis-vaccenic acid[c]	0.0395031	0.692308
elaidate[c]	0.0395031	0.692308
(7Z)-octadecenoic acid[c]	0.0395031	0.692308
(6Z,9Z)-octadecadienoic acid[c]	0.0395031	0.692308
nonadecylic acid[c]	0.0395031	0.692308
(13Z)-eicosenoic acid[c]	0.0395031	0.692308
cis-gondoic acid[c]	0.0395031	0.692308
9-eicosenoic acid[c]	0.0395031	0.692308
8,11-eicosadienoic acid[c]	0.0395031	0.692308
mead acid[c]	0.0395031	0.692308
henicosanoic acid[c]	0.0395031	0.692308
behenic acid[c]	0.0395031	0.692308
cis-erucic acid[c]	0.0395031	0.692308
cis-cetoleic acid[c]	0.0395031	0.692308
tricosanoic acid[c]	0.0395031	0.692308
cerotic acid[c]	0.0395031	0.692308
ximenic acid[c]	0.0395031	0.692308
stearidonic acid[c]	0.0395031	0.692308
omega-3-arachidonic acid[c]	0.0395031	0.692308
DPA[c]	0.0395031	0.692308
(9Z,12Z,15Z,18Z,21Z)-TPA[c]	0.0395031	0.692308
(6Z,9Z,12Z,15Z,18Z,21Z)-THA[c]	0.0395031	0.692308
(11Z,14Z,17Z)-eicosatrienoic acid[c]	0.0395031	0.692308
13,16,19-docosatrienoic acid[c]	0.0395031	0.692308
10,13,16,19-docosatetraenoic acid[c]	0.0395031	0.692308
12,15,18,21-tetracosatetraenoic acid[c]	0.0395031	0.692308
gamma-linolenate[c]	0.0395031	0.692308
(9Z,12Z,15Z,18Z)-TTA[c]	0.0395031	0.692308
(6Z,9Z,12Z,15Z,18Z)-TPA[c]	0.0395031	0.692308
(4Z,7Z,10Z,13Z,16Z)-DPA[c]	0.0395031	0.692308
(13Z,16Z)-docosadienoic acid[c]	0.0395031	0.692308
10,13,16-docosatriynoic acid[c]	0.0395031	0.692308
glycerol[c]	0.0395031	0.692308
1,2-diacylglycerol-LD-TAG pool[c]	0.0395031	0.692308
NH3[m]	0.040106	0.111111
12,15,18,21-tetracosatetraenoyl-CoA[c]	0.040718	0.666667
UMP[c]	0.0427088	0.285714
aspartate[c]	0.046275	0.558824
fatty acid-LD-PC pool[c]	0.0519772	0.833333
SM pool[r]	0.0519772	0.833333
linoleate[s]	0.0519772	0.833333
palmitate[s]	0.0519772	0.833333
stearate[s]	0.0519772	0.833333
acetaldehyde[c]	0.0553945	0.214286
fructose[c]	0.0553945	0.214286
PAPS[c]	0.0553945	0.214286
H2O[l]	0.0588497	0.442748
SM pool[c]	0.0595749	0.75
palmitoyl-CoA[c]	0.0604209	0.611111
methylglyoxal[c]	0.0604357	0.181818
ITP[c]	0.0604357	0.181818
UDP-N-acetyl-D-galactosamine[g]	0.0604357	0.181818
O2[r]	0.0604357	0.181818
sulfate[c]	0.0613922	0.291667
(9Z,12Z,15Z,18Z,21Z)-tetracosapentaenoyl-CoA[c]	0.0619362	0.625
tridecylic acid[c]	0.0630704	0.642857
(7Z)-tetradecenoyl-CoA[c]	0.0630704	0.642857
5-tetradecenoyl-CoA[c]	0.0630704	0.642857
pentadecylic acid[c]	0.0630704	0.642857
palmitoleoyl-CoA[c]	0.0630704	0.642857
7-hexadecenoyl-CoA[c]	0.0630704	0.642857
oleate[c]	0.0630704	0.642857
eicosanoate[c]	0.0630704	0.642857
lignocerate[c]	0.0630704	0.642857
nervonic acid[c]	0.0630704	0.642857
DHA[c]	0.0630704	0.642857
adrenic acid[c]	0.0630704	0.642857
threonine[s]	0.0631342	0.5
3-phospho-D-glycerate[c]	0.063437	0.125
ribose-1-phosphate[c]	0.063437	0.125
GSSG[c]	0.063437	0.125
Tn-antigen[g]	0.063437	0.125
DHAP[c]	0.0635128	0.666667
L-carnitine[c]	0.0635378	0.42246
citrulline[s]	0.0670627	0.526316
H2O[n]	0.0695477	0.285714
lysine[s]	0.0752842	0.512195
GMP[c]	0.0774863	0.230769
arginine[s]	0.0785444	0.512821
L-lactate[m]	0.0816056	1
(R)-3-hydroxybutanoate[m]	0.0816056	1
2-deoxy-D-ribose-5-phosphate[c]	0.0816056	1
urate[p]	0.0816056	1
saccharopine[m]	0.0816056	1
tyramine[c]	0.0816056	1
4-hydroxyphenylacetaldehyde[c]	0.0816056	1
4-hydroxyphenylacetate[c]	0.0816056	1
gamma-glutamyl-cysteine[c]	0.0816056	1
antichymotrypsin[c]	0.0816056	1
antitrypsin[c]	0.0816056	1
apoB100[c]	0.0816056	1
fibrinogen[c]	0.0816056	1
haptoglobin[c]	0.0816056	1
plasminogen[c]	0.0816056	1
prothrombin[c]	0.0816056	1
[apotransferin][c]	0.0816056	1
apoE[c]	0.0816056	1
apoA1[l]	0.0816056	1
palmitate[p]	0.0816056	1
tridecanoylcarnitine[c]	0.0816056	1
tetradecenoylcarnitine(7)[c]	0.0816056	1
tetradecenoylcarnitine(9)[c]	0.0816056	1
pentadecanoylcarnitine[c]	0.0816056	1
hexadecenoylcarnitine(9)[c]	0.0816056	1
palmitoleoyl-carnitine[c]	0.0816056	1
palmitoleoyl-CoA[m]	0.0816056	1
fatty acid-chylomicron pool[s]	0.0816056	1
phosphatidate-LD-TAG pool[c]	0.0816056	1
fatty acid-LD-PI pool[c]	0.0816056	1
1,2-diacylglycerol-LD-PC pool[c]	0.0816056	1
fatty acid-LD-PS pool[c]	0.0816056	1
acylglycerone-phosphate[c]	0.0816056	1
estrone[c]	0.0816056	1
PC-LD pool[g]	0.0816056	1
acyl-CoA-CL pool[m]	0.0816056	1
phosphatidate-LD-PE pool[c]	0.0816056	1
phosphatidate-LD-PS pool[c]	0.0816056	1
GA1[c]	0.0816056	1
GM1b[c]	0.0816056	1
3-beta-D-glucuronosyl-3-beta-D-galactosyl-4-beta-D-galactosyl-O-beta-D-xylosylprotein[g]	0.0816056	1
chondroitin sulfate precursor (GalNAc-GlcA-(Gal)2-Xyl-L-Ser (protein))[g]	0.0816056	1
chondroitin sulfate E (GalNAc4,6diS-GlcA), precursor 2[g]	0.0816056	1
chondroitin sulfate A (GalNAc4S-GlcA), B (IdoA2S-GalNAc4S), and E (GalNAc4,6diS-GlcA), precursor 1[g]	0.0816056	1
chondroitin sulfate E (GalNAc4,6diS-GlcA), precursor 4[g]	0.0816056	1
chondroitin sulfate A (GalNAc4S-GlcA) and B (IdoA2S-GalNAc4S), precursor 3[g]	0.0816056	1
chondroitin sulfate E (GalNAc4,6diS-GlcA) proteoglycan[g]	0.0816056	1
chondroitin sulfate E (GalNAc4,6diS-GlcA), degradation product 4[l]	0.0816056	1
chondroitin sulfate E (GalNAc4,6diS-GlcA), degradation product 7[l]	0.0816056	1
1,2-diacylglycerol-LD-TAG pool[n]	0.0816056	1
retinol[r]	0.0816056	1
13-cis-retinal[r]	0.0816056	1
fatty acid-VLDL pool[s]	0.0816056	1
cholesterol-ester pool[s]	0.0816056	1
PS-LD pool[r]	0.0816056	1
apoB100[r]	0.0816056	1
heparan sulfate proteoglycan[s]	0.0816056	1
chondroitin sulfate D (GlcNAc6S-GlcA2S) proteoglycan[s]	0.0816056	1
chondroitin sulfate E (GalNAc4,6diS-GlcA) proteoglycan[s]	0.0816056	1
N-acetylgalactosamine[l]	0.0884553	0.3
myristic acid[c]	0.0898126	0.6
cis-vaccenoyl-CoA[c]	0.0898126	0.6
nonadecanoyl-CoA[c]	0.0898126	0.6
eicosanoyl-CoA[c]	0.0898126	0.6
(11Z)-eicosenoyl-CoA[c]	0.0898126	0.6
alanine[s]	0.0910027	0.467742
cysteine[s]	0.093723	0.466667
tridecanoyl-CoA[c]	0.0940277	0.615385
pentadecanoyl-CoA[c]	0.0940277	0.615385
linolenate[c]	0.0940277	0.615385
(11Z,14Z)-eicosadienoic acid[c]	0.0940277	0.615385
ornithine[c]	0.0950572	0.387755
serine[s]	0.0958784	0.460317
OAA[c]	0.0986643	0.142857
2-deoxy-D-ribose-1-phosphate[c]	0.0986643	0.142857
glucosamine-6-phosphate[c]	0.0986643	0.142857
uracil[c]	0.0986643	0.142857
N-acetylgalactosamine[c]	0.0986643	0.142857
inositol[c]	0.0986643	0.142857
globoside[c]	0.0986643	0.142857
nicotinamide D-ribonucleotide[c]	0.0986643	0.142857
retinal[c]	0.0986643	0.142857
serotonin[c]	0.0986643	0.142857
serotonin[s]	0.0986643	0.142857
dopamine[s]	0.0986643	0.142857
UMP[g]	0.10027	0.8
fatty acid-LD-PE pool[c]	0.10027	0.8
PC-LD pool[l]	0.10027	0.8
CDP-choline[c]	0.10027	0.8
phosphatidate-LD-PC pool[c]	0.10027	0.8
L-iduronic acid[l]	0.10027	0.8
retinal[r]	0.10027	0.8
ornithine[s]	0.103743	0.487179
histidine[s]	0.108046	0.47619
(8Z,11Z,14Z,17Z)-eicosatetraenoyl-CoA[c]	0.116806	0.5625
(7Z,10Z,13Z,16Z,19Z)-docosapentaenoyl-CoA[c]	0.116806	0.5625
malonyl-CoA[c]	0.117093	0.382353
pyruvate[m]	0.118867	0.285714
PAP[c]	0.118867	0.285714
citrulline[c]	0.119363	0.454545
margaric acid[c]	0.124792	0.571429
EPA[c]	0.124792	0.571429
dihomo-gamma-linolenate[c]	0.124792	0.571429
IDP[c]	0.125042	0.222222
dUMP[c]	0.125042	0.222222
phosphocholine[c]	0.125042	0.222222
H+[r]	0.141124	0.384615
glucose-6-phosphate[c]	0.141219	0.272727
PE-LD pool[c]	0.141219	0.272727
Pi[n]	0.141219	0.272727
glutamate[l]	0.144493	0.48
stearoyl-CoA[c]	0.149656	0.5
mannose-6-phosphate[c]	0.150158	0.166667
adenosine[s]	0.150158	0.166667
xanthosine-5-phosphate[c]	0.150158	0.166667
UMP[r]	0.150158	0.166667
deoxycytidine[c]	0.150158	0.166667
aspartate[m]	0.150158	0.166667
O2-[c]	0.150158	0.166667
dihydroceramide pool[c]	0.150158	0.166667
1-radyl-2-acyl-sn-glycero-3-phosphocholine[c]	0.150158	0.166667
retinol[c]	0.150158	0.166667
NADP+[r]	0.150776	0.307692
NADPH[r]	0.150776	0.307692
choline[c]	0.150776	0.307692
(13Z)-octadecenoyl-CoA[c]	0.151939	0.533333
(13Z)-eicosenoyl-CoA[c]	0.151939	0.533333
heneicosanoyl-CoA[c]	0.151939	0.533333
docosanoyl-CoA[c]	0.151939	0.533333
(13Z)-docosenoyl-CoA[c]	0.151939	0.533333
tricosanoyl-CoA[c]	0.151939	0.533333
hexacosanoyl-CoA[c]	0.151939	0.533333
hexacosenoyl-CoA[c]	0.151939	0.533333
(6Z,9Z,12Z,15Z)-octadecatetraenoyl-CoA[c]	0.151939	0.533333
(5Z,8Z,11Z,14Z,17Z)-eicosapentaenoyl-CoA[c]	0.151939	0.533333
(6Z,9Z,12Z,15Z,18Z,21Z)-tetracosahexaenoyl-CoA[c]	0.151939	0.533333
10,13,16,19-docosatetraenoyl-CoA[c]	0.151939	0.533333
(6Z,9Z,12Z,15Z,18Z)-tetracosapentaenoyl-CoA[c]	0.151939	0.533333
fatty acid-LD-TG1 pool[c]	0.156796	0.625
1-phosphatidyl-1D-myo-inositol-4-phosphate[c]	0.156796	0.625
1-phosphatidyl-1D-myo-inositol-4-phosphate[n]	0.156796	0.625
PC-LD pool[c]	0.164831	0.538462
PC-LD pool[r]	0.170867	0.666667
SM pool[l]	0.170867	0.666667
myristoyl-CoA[c]	0.172471	0.5
oleoyl-CoA[c]	0.172471	0.5
tetracosanoyl-CoA[c]	0.172471	0.5
(15Z)-tetracosenoyl-CoA[c]	0.172471	0.5
(7Z,10Z,13Z,16Z)-docosatetraenoyl-CoA[c]	0.172471	0.5
(9Z,12Z,15Z,18Z)-tetracosatetraenoyl-CoA[c]	0.172471	0.5
galactose[c]	0.172628	0.25
H2O2[s]	0.172628	0.25
deoxyuridine[c]	0.172628	0.25
nicotinate ribonucleotide[c]	0.172628	0.25
sulfate[s]	0.172628	0.25
dihomo-gamma-linolenoyl-CoA[c]	0.181683	0.375
arachidonyl-CoA[c]	0.181683	0.375
cytidine[c]	0.182243	0.3
arachidonate[c]	0.18398	0.421053
ubiquinol[m]	0.185163	0.333333
ubiquinone[m]	0.185163	0.333333
glutaryl-CoA[m]	0.185353	0.75
L-2-aminoadipate[m]	0.185353	0.75
mesaconyl-CoA[m]	0.185353	0.75
AKG[p]	0.185353	0.75
isocitrate[p]	0.185353	0.75
3(S)-hydroxy-tetracosa-12,15,18,21-all-cis-tetraenoyl-CoA[c]	0.185353	0.75
estradiol-17beta[c]	0.185353	0.75
1-acylglycerol-3P-LD-TG1 pool[c]	0.185353	0.75
2-lysolecithin pool[l]	0.185353	0.75
5-pp-inspP5[c]	0.185353	0.75
HDL remnant[s]	0.185353	0.75
HDL[s]	0.185353	0.75
PE-LD pool[l]	0.185353	0.75
(9E)-tetradecenoyl-CoA[c]	0.187042	0.5
(10Z)-heptadecenoyl-CoA[c]	0.187042	0.5
9-heptadecenoyl-CoA[c]	0.187042	0.5
(9E)-octadecenoyl-CoA[c]	0.187042	0.5
(5Z,8Z,11Z)-eicosatrienoyl-CoA[c]	0.187042	0.5
(11Z)-docosenoyl-CoA[c]	0.187042	0.5
13,16,19-docosatrienoyl-CoA[c]	0.187042	0.5
(13Z,16Z)-docosadienoyl-CoA[c]	0.187042	0.5
10,13,16-docosatrienoyl-CoA[c]	0.187042	0.5
L-lactate[p]	0.188483	1
pyruvate[p]	0.188483	1
fructose-2,6-bisphosphate[c]	0.188483	1
lactaldehyde[m]	0.188483	1
2-methylcitrate[c]	0.188483	1
alloxan[c]	0.188483	1
hypoxanthine[p]	0.188483	1
adenosine[l]	0.188483	1
AMP[l]	0.188483	1
UMP[l]	0.188483	1
uridine[l]	0.188483	1
CMP[l]	0.188483	1
cytidine[l]	0.188483	1
dTMP[l]	0.188483	1
thymidine[l]	0.188483	1
GMP[l]	0.188483	1
guanosine[l]	0.188483	1
AMP[g]	0.188483	1
cAMP[g]	0.188483	1
Pi[g]	0.188483	1
N-acetyl-L-aspartate[m]	0.188483	1
N-acetyl-L-aspartate[c]	0.188483	1
[protein]-L-lysine[c]	0.188483	1
phenethylamine[c]	0.188483	1
tyramine-O-sulfate[c]	0.188483	1
L-dopa[c]	0.188483	1
3,3-diiodo-L-thyronine-4-O-sulfate[c]	0.188483	1
phenylacetylglutamine[c]	0.188483	1
3-mercaptolactate-cysteine-disulfide[c]	0.188483	1
UDP-xylose[r]	0.188483	1
3-deoxy-D-glycero-D-galacto-2-nonulosonic acid-9-phosphate[c]	0.188483	1
3-deoxy-D-glycero-D-galacto-2-nonulosonic acid[c]	0.188483	1
core 2[g]	0.188483	1
apoC1[c]	0.188483	1
apoC2[c]	0.188483	1
apoC3[c]	0.188483	1
mitothioredoxin[c]	0.188483	1
GM2A[c]	0.188483	1
apocytochrome-C[c]	0.188483	1
[protein]-L-tyrosine[c]	0.188483	1
[protein]-tyrosine-phosphate[c]	0.188483	1
antichymotrypsin[l]	0.188483	1
antitrypsin[l]	0.188483	1
fibrinogen[l]	0.188483	1
haptoglobin[l]	0.188483	1
plasminogen[l]	0.188483	1
prothrombin[l]	0.188483	1
[apotransferin][l]	0.188483	1
STAR[l]	0.188483	1
apocytochrome-C[l]	0.188483	1
mesaconate[m]	0.188483	1
oxalosuccinate[p]	0.188483	1
3-oxo-11-cis-eicosenoyl-CoA[c]	0.188483	1
3(S)-hydroxy-11-cis-eicosenoyl-CoA[c]	0.188483	1
trans,cis-2,11-eicosadienoyl-CoA[c]	0.188483	1
3-oxo-13cis-docosenoyl-CoA[c]	0.188483	1
3(S)-hydroxy-13-cis-docosenoyl-CoA[c]	0.188483	1
trans,cis-2,13-docosadienoyl-CoA[c]	0.188483	1
3-oxo-13-cis-eicosenoyl-CoA[c]	0.188483	1
3(S)-hydroxy-13-cis-eicosenoyl-CoA[c]	0.188483	1
trans,cis-2,13-eicosadienoyl-CoA[c]	0.188483	1
3-oxooctadecanoyl-CoA[c]	0.188483	1
3-hydroxyoctadecanoyl-CoA[c]	0.188483	1
(2E)-octadecenoyl-CoA[c]	0.188483	1
3-oxoeicosanoyl-CoA[c]	0.188483	1
3-hydroxyeicosanoyl-CoA[c]	0.188483	1
(2E)-eicosenoyl-CoA[c]	0.188483	1
3-oxodocosanoyl-CoA[c]	0.188483	1
3-hydroxydocosanoyl-CoA[c]	0.188483	1
(2E)-docosenoyl-CoA[c]	0.188483	1
3-oxononadecanoyl-CoA[c]	0.188483	1
3-hydroxynonadecanoyl-CoA[c]	0.188483	1
(2E)-nonadecenoyl-CoA[c]	0.188483	1
3-oxoheneicosanoyl-CoA[c]	0.188483	1
3-hydroxyheneicosanoyl-CoA[c]	0.188483	1
(2E)-heneicosenoyl-CoA[c]	0.188483	1
3-keto-eicosa-8,11,14,17-all-cis-tetraenoyl-CoA[c]	0.188483	1
3(S)-hydroxy-all-cis-8,11,14,17-eicosatetraenoyl-CoA[c]	0.188483	1
eicosa-(2E,8Z,11Z,14Z,17Z)-pentaenoyl-CoA[c]	0.188483	1
3-oxo-docosa-7,10,13,16,19-all-cis-pentaenoyl-CoA[c]	0.188483	1
3(S)-hydroxy-docosa-7,10,13,16,19-all-cis-pentaenoyl-CoA[c]	0.188483	1
2-trans-7,10,13,16,19-all-cis-docosahexaenoyl-CoA[c]	0.188483	1
3-oxo-tetracosa-9,12,15,18,21-all-cis-pentaenoyl-CoA[c]	0.188483	1
3(S)-hydroxy-tetracosa-9,12,15,18,21-all-cis-pentaenoyl-CoA[c]	0.188483	1
2-trans-9,12,15,18,21-all-cis-tetracosahexaenoyl-CoA[c]	0.188483	1
3-oxo-tetracosa-12,15,18,21-all-cis-tetraenoyl-CoA[c]	0.188483	1
trans,cis,cis,cis,cis-2,12,15,18,21-tetracosapentaenoyl-CoA[c]	0.188483	1
3-oxo-tetracosa-9,12,15,18-all-cis-tetraenoyl-CoA[c]	0.188483	1
12,15,18,21-tetracosatetraenoylcarnitine[c]	0.188483	1
tridecanoylcarnitine[m]	0.188483	1
tetradecenoylcarnitine(7)[m]	0.188483	1
tetradecenoylcarnitine(9)[m]	0.188483	1
hexadecenoylcarnitine(9)[m]	0.188483	1
palmitoleoyl-carnitine[m]	0.188483	1
dodecanoylcarnitine[r]	0.188483	1
tridecanoylcarnitine[r]	0.188483	1
tetradecanoylcarnitine[r]	0.188483	1
tetradecenoylcarnitine(5)[r]	0.188483	1
tetradecenoylcarnitine(7)[r]	0.188483	1
tetradecenoylcarnitine(9)[r]	0.188483	1
pentadecanoylcarnitine[r]	0.188483	1
L-palmitoylcarnitine[r]	0.188483	1
hexadecenoylcarnitine(9)[r]	0.188483	1
palmitoleoyl-carnitine[r]	0.188483	1
heptadecanoylcarnitine[r]	0.188483	1
heptadecenoylcarnitine(7)[r]	0.188483	1
heptadecenoylcarnitine(8)[r]	0.188483	1
stearoylcarnitine[r]	0.188483	1
octadecenoylcarnitine(5)[r]	0.188483	1
octadecenoylcarnitine(7)[r]	0.188483	1
L-oleoylcarnitine[r]	0.188483	1
(9E)-octadecenoylcarnitine[r]	0.188483	1
octadecenoylcarnitine(11)[r]	0.188483	1
(7Z)-octadecenoyl-CoA[r]	0.188483	1
(6Z,9Z)-octadecadienoylcarnitine[r]	0.188483	1
nonadecanoylcarnitine[r]	0.188483	1
eicosanoylcarnitine[r]	0.188483	1
eicosenoylcarnitine(9)[r]	0.188483	1
eicosenoylcarnitine(11)[r]	0.188483	1
eicosenoylcarnitine(7)[r]	0.188483	1
(8Z,11Z)-eicosadienoylcarnitine[r]	0.188483	1
(5Z,8Z,11Z)-eicosatrienoylcarnitine[r]	0.188483	1
heneicosanoylcarnitine[r]	0.188483	1
docosanoylcarnitine[r]	0.188483	1
docosenoylcarnitine[r]	0.188483	1
docosenoylcarnitine(11)[r]	0.188483	1
octadecatrienoylcarnitine[r]	0.188483	1
(6Z,9Z,12Z,15Z)-octadecatetraenoylcarnitine[r]	0.188483	1
(8Z,11Z,14Z,17Z)-eicosatetraenoylcarnitine[r]	0.188483	1
(7Z,10Z,13Z,16Z,19Z)-docosapentaenoylcarnitine[r]	0.188483	1
docosahexaenoylcarnitine[r]	0.188483	1
(11Z,14Z,17Z)-eicosatrienoylcarnitine[r]	0.188483	1
13,16,19-docosatrienoylcarnitine[r]	0.188483	1
10,13,16,19-docosatetraenoylcarnitine[r]	0.188483	1
10,13,16,19-docosatetraenoyl-CoA[r]	0.188483	1
12,15,18,21-tetracosatetraenoylcarnitine[r]	0.188483	1
12,15,18,21-tetracosatetraenoyl-CoA[r]	0.188483	1
linoleic-carnitine[r]	0.188483	1
gamma-linolenoylcarnitine[r]	0.188483	1
eicosatrienoylcarnitine[r]	0.188483	1
ocosatetraenoylcarnitine[r]	0.188483	1
(4Z,7Z,10Z,13Z,16Z)-docosapentaenoylcarnitine[r]	0.188483	1
eicosadienoylcarnitine[r]	0.188483	1
(13Z,16Z)-docosadienoylcarnitine[r]	0.188483	1
10,13,16-docosatrienoylcarnitine[r]	0.188483	1
10,13,16-docosatrienoyl-CoA[r]	0.188483	1
tricosanoylcarnitine[c]	0.188483	1
tricosanoylcarnitine[r]	0.188483	1
tetracosanoylcarnitine[c]	0.188483	1
tetracosanoylcarnitine[r]	0.188483	1
(15Z)-tetracosenoylcarnitine[c]	0.188483	1
(15Z)-tetracosenoylcarnitine[r]	0.188483	1
hexacosanoylcarnitine[c]	0.188483	1
hexacosanoylcarnitine[r]	0.188483	1
hexacosenoylcarnitine[c]	0.188483	1
hexacosenoylcarnitine[r]	0.188483	1
(9Z,12Z,15Z,18Z,21Z)-tetracosapentaenoylcarnitine[c]	0.188483	1
(9Z,12Z,15Z,18Z,21Z)-tetracosapentaenoylcarnitine[r]	0.188483	1
(9Z,12Z,15Z,18Z)-tetracosatetraenoylcarnitine[c]	0.188483	1
(9Z,12Z,15Z,18Z)-tetracosatetraenoylcarnitine[r]	0.188483	1
(6Z,9Z,12Z,15Z,18Z)-tetracosapentaenoylcarnitine[c]	0.188483	1
(6Z,9Z,12Z,15Z,18Z)-tetracosapentaenoylcarnitine[r]	0.188483	1
(6Z,9Z,12Z,15Z,18Z,21Z)-tetracosahexaenoylcarnitine[c]	0.188483	1
(6Z,9Z,12Z,15Z,18Z,21Z)-tetracosahexaenoylcarnitine[r]	0.188483	1
1,2-diacylglycerol-chylomicron pool[s]	0.188483	1
TAG-chylomicron pool[s]	0.188483	1
1-acylglycerol-chylomicron pool[s]	0.188483	1
1-acylglycerol-chylomicron pool[c]	0.188483	1
1,2-diacylglycerol-LD-SM pool[c]	0.188483	1
12,15,18,21-tetracosatetraenoyl-CoA[p]	0.188483	1
(9Z,12Z,15Z,18Z,21Z)-tetracosapentaenoyl-CoA[p]	0.188483	1
trans,cis-octadeca-2,11-dienoyl-CoA[m]	0.188483	1
(S)-3-hydroxy-11-cis-octadecenoyl-CoA[m]	0.188483	1
3-oxo-11-cis-octadecenoyl-CoA[m]	0.188483	1
trans,cis-hexadeca-2,9-dienoyl-CoA[m]	0.188483	1
(S)-3-hydroxypalmitoleoyl-CoA[m]	0.188483	1
3-oxopalmitoleoyl-CoA[m]	0.188483	1
estrone 3-sulfate[r]	0.188483	1
5alpha-dihydrotestosterone-sulfate[c]	0.188483	1
cholesterol-ester-10,13,16,19-docosa[l]	0.188483	1
cholesterol-ester-10,13,16-docosa[l]	0.188483	1
cholesterol-ester-10-hepta[l]	0.188483	1
cholesterol-ester-11,14,17-eico[l]	0.188483	1
cholesterol-ester-11,14-eicosa[l]	0.188483	1
cholesterol-ester-11-docose[l]	0.188483	1
cholesterol-ester-11-eico[l]	0.188483	1
cholesterol-ester-12,15,18,21-tetracosa[l]	0.188483	1
cholesterol-ester-13,16,19-doco[l]	0.188483	1
cholesterol-ester-13,16-docosa[l]	0.188483	1
cholesterol-ester-13-docose[l]	0.188483	1
cholesterol-ester-13-eicose[l]	0.188483	1
cholesterol-ester-13-octade[l]	0.188483	1
cholesterol-ester-15-tetra[l]	0.188483	1
cholesterol-ester-4,7,10,13,16,19-doco[l]	0.188483	1
cholesterol-ester-4,7,10,13,16-docosa[l]	0.188483	1
cholesterol-ester-5,8,11,14,17-eico[l]	0.188483	1
cholesterol-ester-5,8,11-eico[l]	0.188483	1
cholesterol-ester-5-tetra[l]	0.188483	1
cholesterol-ester-6,9,12,15,18,21-tetra[l]	0.188483	1
cholesterol-ester-6,9,12,15,18-tetraco[l]	0.188483	1
cholesterol-ester-6,9,12,15-octa[l]	0.188483	1
cholesterol-ester-6,9-octa[l]	0.188483	1
cholesterol-ester-7,10,13,16,19-docosa[l]	0.188483	1
cholesterol-ester-7,10,13,16-docosa[l]	0.188483	1
cholesterol-ester-7-hexa[l]	0.188483	1
cholesterol-ester-7-octade[l]	0.188483	1
cholesterol-ester-7-tetrade[l]	0.188483	1
cholesterol-ester-8,11,14,17-eico[l]	0.188483	1
cholesterol-ester-8,11-eico[l]	0.188483	1
cholesterol-ester-9,12,15,18,21-tetra[l]	0.188483	1
cholesterol-ester-9,12,15,18-tetraco[l]	0.188483	1
cholesterol-ester-9-eicose[l]	0.188483	1
cholesterol-ester-9-heptade[l]	0.188483	1
cholesterol-ester-9-octa[l]	0.188483	1
cholesterol-ester-9-tetrade[l]	0.188483	1
cholesterol-ester-arach[l]	0.188483	1
cholesterol-ester-cis-vac[l]	0.188483	1
cholesterol-ester-dihomo-gamma[l]	0.188483	1
cholesterol-ester-docosa[l]	0.188483	1
cholesterol-ester-eico[l]	0.188483	1
cholesterol-ester-gamma-lin[l]	0.188483	1
cholesterol-ester-heneico[l]	0.188483	1
cholesterol-ester-hepta[l]	0.188483	1
cholesterol-ester-hexacosa[l]	0.188483	1
cholesterol-ester-hexecose[l]	0.188483	1
cholesterol-ester-laur[l]	0.188483	1
cholesterol-ester-lin[l]	0.188483	1
cholesterol-ester-linolen[l]	0.188483	1
cholesterol-ester-myrist[l]	0.188483	1
cholesterol-ester-nanode[l]	0.188483	1
cholesterol-ester-ol[l]	0.188483	1
cholesterol-ester-palm[l]	0.188483	1
cholesterol-ester-palmn[l]	0.188483	1
cholesterol-ester-penta[l]	0.188483	1
cholesterol-ester-stea[l]	0.188483	1
cholesterol-ester-tetraco[l]	0.188483	1
cholesterol-ester-trico[l]	0.188483	1
cholesterol-ester-tridec[l]	0.188483	1
lauric acid[l]	0.188483	1
tridecylic acid[l]	0.188483	1
myristic acid[l]	0.188483	1
(9E)-tetradecenoic acid[l]	0.188483	1
(7Z)-tetradecenoic acid[l]	0.188483	1
physeteric acid[l]	0.188483	1
pentadecylic acid[l]	0.188483	1
palmitate[l]	0.188483	1
7-palmitoleic acid[l]	0.188483	1
palmitolate[l]	0.188483	1
margaric acid[l]	0.188483	1
(10Z)-heptadecenoic acid[l]	0.188483	1
9-heptadecylenic acid[l]	0.188483	1
stearate[l]	0.188483	1
oleate[l]	0.188483	1
(13Z)-octadecenoic acid[l]	0.188483	1
cis-vaccenic acid[l]	0.188483	1
elaidate[l]	0.188483	1
(7Z)-octadecenoic acid[l]	0.188483	1
(6Z,9Z)-octadecadienoic acid[l]	0.188483	1
nonadecylic acid[l]	0.188483	1
eicosanoate[l]	0.188483	1
(13Z)-eicosenoic acid[l]	0.188483	1
cis-gondoic acid[l]	0.188483	1
9-eicosenoic acid[l]	0.188483	1
8,11-eicosadienoic acid[l]	0.188483	1
mead acid[l]	0.188483	1
henicosanoic acid[l]	0.188483	1
behenic acid[l]	0.188483	1
cis-erucic acid[l]	0.188483	1
cis-cetoleic acid[l]	0.188483	1
tricosanoic acid[l]	0.188483	1
lignocerate[l]	0.188483	1
nervonic acid[l]	0.188483	1
cerotic acid[l]	0.188483	1
ximenic acid[l]	0.188483	1
linolenate[l]	0.188483	1
stearidonic acid[l]	0.188483	1
omega-3-arachidonic acid[l]	0.188483	1
EPA[l]	0.188483	1
DPA[l]	0.188483	1
(9Z,12Z,15Z,18Z,21Z)-TPA[l]	0.188483	1
(6Z,9Z,12Z,15Z,18Z,21Z)-THA[l]	0.188483	1
DHA[l]	0.188483	1
(11Z,14Z,17Z)-eicosatrienoic acid[l]	0.188483	1
13,16,19-docosatrienoic acid[l]	0.188483	1
10,13,16,19-docosatetraenoic acid[l]	0.188483	1
12,15,18,21-tetracosatetraenoic acid[l]	0.188483	1
linoleate[l]	0.188483	1
gamma-linolenate[l]	0.188483	1
dihomo-gamma-linolenate[l]	0.188483	1
arachidonate[l]	0.188483	1
adrenic acid[l]	0.188483	1
(9Z,12Z,15Z,18Z)-TTA[l]	0.188483	1
(6Z,9Z,12Z,15Z,18Z)-TPA[l]	0.188483	1
(4Z,7Z,10Z,13Z,16Z)-DPA[l]	0.188483	1
(11Z,14Z)-eicosadienoic acid[l]	0.188483	1
(13Z,16Z)-docosadienoic acid[l]	0.188483	1
10,13,16-docosatriynoic acid[l]	0.188483	1
cholesterol-ester-10,13,16,19-docosa[r]	0.188483	1
cholesterol-ester-10,13,16-docosa[r]	0.188483	1
cholesterol-ester-12,15,18,21-tetracosa[r]	0.188483	1
cholesterol-ester-7-octade[r]	0.188483	1
1,2-diacylglycerol-LD-TAG pool[g]	0.188483	1
ceramide-1P pool[c]	0.188483	1
CDP-choline[r]	0.188483	1
fatty acid-LD-PC pool[l]	0.188483	1
1,2-diacylglycerol-bile-PC pool[c]	0.188483	1
bile-PC pool[c]	0.188483	1
DHAP[p]	0.188483	1
sn-glycerol-3-phosphate[p]	0.188483	1
1-acylglycerol-3P-CL pool[m]	0.188483	1
phosphatidate-CL pool[m]	0.188483	1
PGP-CL pool[m]	0.188483	1
acyl-CoA-LD-PS pool[c]	0.188483	1
acyl-CoA-LD-PI pool[c]	0.188483	1
phosphatidate-LD-SM pool[c]	0.188483	1
1-acylglycerol-3P-bile-PC pool[c]	0.188483	1
acyl-CoA-bile-PC pool[c]	0.188483	1
phosphatidate-bile-PC pool[c]	0.188483	1
sn-glycerol-3-PE[c]	0.188483	1
N-methylethanolamine-phosphate[c]	0.188483	1
phosphodimethylethanolamine[c]	0.188483	1
acylglycerone-phosphate[p]	0.188483	1
alkyl-glycerone-3-phosphate[p]	0.188483	1
hexadecanol[p]	0.188483	1
2-acyl-1-alkyl-sn-glycero-3-phosphate[c]	0.188483	1
alkyl-glycerone-3-phosphate[c]	0.188483	1
choline[g]	0.188483	1
phosphatidate-LD-PC pool[g]	0.188483	1
nLc5Cer[c]	0.188483	1
1-alkyl-2-acylglycerol[c]	0.188483	1
[protein]-L-serine[r]	0.188483	1
Xyl-L-Ser-[protein][r]	0.188483	1
Gal-Xyl-L-Ser-[protein][g]	0.188483	1
Xyl-L-Ser-[protein][g]	0.188483	1
Gal2-Xyl-L-Ser-[protein][g]	0.188483	1
heparan sulfate, precursor 1[g]	0.188483	1
heparan sulfate, precursor 2[g]	0.188483	1
heparan sulfate, precursor 3[g]	0.188483	1
heparan sulfate, precursor 4[g]	0.188483	1
heparan sulfate, precursor 5[g]	0.188483	1
heparan sulfate, precursor 6[g]	0.188483	1
heparan sulfate, precursor 7[g]	0.188483	1
heparan sulfate, precursor 8[g]	0.188483	1
heparan sulfate, precursor 9[g]	0.188483	1
acetate[g]	0.188483	1
heparan sulfate, precursor 10[g]	0.188483	1
heparan sulfate, precursor 11[g]	0.188483	1
heparan sulfate, precursor 12[g]	0.188483	1
heparan sulfate, precursor 13[g]	0.188483	1
heparan sulfate, precursor 14[g]	0.188483	1
heparan sulfate, precursor 15[g]	0.188483	1
heparan sulfate proteoglycan[g]	0.188483	1
chondroitin sulfate E (GalNAc4,6diS-GlcA), precursor 3[g]	0.188483	1
chondroitin sulfate A (GalNAc4S-GlcA) and B (IdoA2S-GalNAc4S), precursor 2[g]	0.188483	1
chondroitin sulfate B (IdoA2S-GalNAc4S), precursor 4[g]	0.188483	1
chondroitin sulfate A (GalNAc4S-GlcA) proteoglycan[g]	0.188483	1
chondroitin sulfate B (IdoA2S-GalNAc4s), precursor 5[g]	0.188483	1
chondroitin sulfate B - dermatan sulfate (IdoA2S-GalNAc4S) proteoglycan[g]	0.188483	1
chondroitin sulfate C (GalNAc6S-GlcA), precursor 2[g]	0.188483	1
chondroitin sulfate C (GalNAc6S-GlcA), precursor 3[g]	0.188483	1
chondroitin sulfate C (GalNAc6S-GlcA) proteoglycan[g]	0.188483	1
chondroitin sulfate D (GlcNAc6S-GlcA2S) precursor 2[g]	0.188483	1
chondroitin sulfate D (GlcNAc6S-GlcA2S), precursor 3[g]	0.188483	1
chondroitin sulfate D (GlcNAc6S-GlcA2S), precursor 4[g]	0.188483	1
chondroitin sulfate D (GlcNAc6S-GlcA2S), precursor 5[g]	0.188483	1
chondroitin sulfate D (GlcNAc6S-GlcA2S) proteoglycan[g]	0.188483	1
chondroitin sulfate E (GalNAc4,6diS-GlcA), precursor 5a[g]	0.188483	1
chondroitin sulfate E (GalNAc4,6diS-GlcA), precursor 5b[g]	0.188483	1
chondroitin sulfate D (GlcNAc6S-GlcA2S) proteoglycan[l]	0.188483	1
chondroitin sulfate D (GlcNAc6S-GlcA2S), degradation product 3[l]	0.188483	1
chondroitin sulfate E (GalNAc4,6diS-GlcA) proteoglycan[l]	0.188483	1
chondroitin sulfate E (GalNAc4,6diS-GlcA), degradation product 5[l]	0.188483	1
chondroitin sulfate E (GalNAc4,6diS-GlcA), degradation product 6[l]	0.188483	1
heparan sulfate proteoglycan[l]	0.188483	1
heparan sulfate, free chain[l]	0.188483	1
heparan sulfate, degradation product 1[l]	0.188483	1
heparan sulfate, degradation product 2[l]	0.188483	1
heparan sulfate, degradation product 3[l]	0.188483	1
heparan sulfate, degradation product 4[l]	0.188483	1
heparan sulfate, degradation product 5[l]	0.188483	1
heparan sulfate, degradation product 6[l]	0.188483	1
heparan sulfate, degradation product 7[l]	0.188483	1
heparan sulfate, degradation product 8[l]	0.188483	1
heparan sulfate, degradation product 9[l]	0.188483	1
heparan sulfate, degradation product 10[l]	0.188483	1
heparan sulfate, degradation product 11[l]	0.188483	1
heparan sulfate, degradation product 12[l]	0.188483	1
heparan sulfate, degradation product 13[l]	0.188483	1
heparan sulfate, degradation product 14[l]	0.188483	1
heparan sulfate, degradation product 15[l]	0.188483	1
heparan sulfate, degradation product 16[l]	0.188483	1
heparan sulfate, degradation product 17[l]	0.188483	1
heparan sulfate, degradation product 18[l]	0.188483	1
heparan sulfate, degradation product 19[l]	0.188483	1
heparan sulfate, degradation product 20[l]	0.188483	1
heparan sulfate, degradation product 21[l]	0.188483	1
heparan sulfate, degradation product 22[l]	0.188483	1
heparan sulfate, degradation product 23[l]	0.188483	1
heparan sulfate, degradation product 24[l]	0.188483	1
heparan sulfate, degradation product 25[l]	0.188483	1
keratan sulfate I biosynthesis, precursor 1[g]	0.188483	1
keratan sulfate I biosynthesis, precursor 2[g]	0.188483	1
keratan sulfate I biosynthesis, precursor 3[g]	0.188483	1
keratan sulfate I biosynthesis, precursor 4[g]	0.188483	1
keratan sulfate I biosynthesis, precursor 5[g]	0.188483	1
keratan sulfate I biosynthesis, precursor 6[g]	0.188483	1
keratan sulfate I biosynthesis, precursor 7[g]	0.188483	1
keratan sulfate I biosynthesis, precursor 8[g]	0.188483	1
keratan sulfate I biosynthesis, precursor 9[g]	0.188483	1
keratan sulfate I biosynthesis, precursor 10[g]	0.188483	1
keratan sulfate I biosynthesis, precursor 11[g]	0.188483	1
keratan sulfate I biosynthesis, precursor 12[g]	0.188483	1
keratan sulfate I biosynthesis, precursor 13[g]	0.188483	1
keratan sulfate I biosynthesis, precursor 14[g]	0.188483	1
keratan sulfate I biosynthesis, precursor 15[g]	0.188483	1
keratan sulfate I biosynthesis, precursor 16[g]	0.188483	1
keratan sulfate I biosynthesis, precursor 17[g]	0.188483	1
keratan sulfate I biosynthesis, precursor 18[g]	0.188483	1
keratan sulfate I biosynthesis, precursor 19[g]	0.188483	1
keratan sulfate I biosynthesis, precursor 20[g]	0.188483	1
keratan sulfate I biosynthesis, precursor 21[g]	0.188483	1
keratan sulfate I biosynthesis, precursor 22[g]	0.188483	1
keratan sulfate I biosynthesis, precursor 23[g]	0.188483	1
keratan sulfate I biosynthesis, precursor 24[g]	0.188483	1
keratan sulfate I biosynthesis, precursor 25[g]	0.188483	1
keratan sulfate I biosynthesis, precursor 26[g]	0.188483	1
keratan sulfate I biosynthesis, precursor 27[g]	0.188483	1
keratan sulfate I biosynthesis, precursor 28[g]	0.188483	1
keratan sulfate I biosynthesis, precursor 29[g]	0.188483	1
keratan sulfate I biosynthesis, precursor 30[g]	0.188483	1
keratan sulfate I biosynthesis, precursor 31[g]	0.188483	1
keratan sulfate I biosynthesis, precursor 32[g]	0.188483	1
keratan sulfate I biosynthesis, precursor 33[g]	0.188483	1
keratan sulfate I biosynthesis, precursor 34[g]	0.188483	1
keratan sulfate I biosynthesis, precursor 35[g]	0.188483	1
keratan sulfate I biosynthesis, precursor 36[g]	0.188483	1
keratan sulfate I[g]	0.188483	1
keratan sulfate II biosynthesis, precursor 1[g]	0.188483	1
keratan sulfate II biosynthesis, precursor 2[g]	0.188483	1
keratan sulfate II biosynthesis, precursor 3[g]	0.188483	1
keratan sulfate II biosynthesis, precursor 4[g]	0.188483	1
keratan sulfate II biosynthesis, precursor 5[g]	0.188483	1
keratan sulfate II biosynthesis, precursor 6[g]	0.188483	1
keratan sulfate II biosynthesis, precursor 7[g]	0.188483	1
keratan sulfate II biosynthesis, precursor 8[g]	0.188483	1
keratan sulfate II biosynthesis, precursor 9[g]	0.188483	1
keratan sulfate II biosynthesis, precursor 10[g]	0.188483	1
keratan sulfate II (core 2-linked)[g]	0.188483	1
7alpha,12alpha-dihydroxycholest-4-en-3-one[c]	0.188483	1
7alpha,12alpha-dihydroxycholest-4-en-3-one[r]	0.188483	1
1D-myo-inositol-4-phosphate[c]	0.188483	1
1D-myo-inositol-3,4-bisphosphate[c]	0.188483	1
5-pp-inspP5[n]	0.188483	1
inositol-1,3-bisphosphate[c]	0.188483	1
1D-myo-inositol-1,4-bisphosphate[n]	0.188483	1
inositol-1-phosphate[n]	0.188483	1
6-pyruvoyltetrahydropterin[c]	0.188483	1
6-lactoyl-5,6,7,8-tetrahydropterin[c]	0.188483	1
12-hydroxydodecanoic acid[c]	0.188483	1
14-hydroxytetradecanoic acid[c]	0.188483	1
16-hydroxyhexadecanoic acid[c]	0.188483	1
[phosphorylase A][c]	0.188483	1
[phosphorylase B][c]	0.188483	1
[myosin light chain][c]	0.188483	1
[myosin light chain]-phosphate[c]	0.188483	1
[pyruvate dehydrogenase (acetyl transferring)][c]	0.188483	1
[pyruvate dehydrogenase (acetyl transferring)]-phosphate[c]	0.188483	1
[protein][c]	0.188483	1
phosphoprotein[c]	0.188483	1
1-acylglycerol-VLDL pool[c]	0.188483	1
fatty acid-uptake pool[s]	0.188483	1
bile-PC pool[s]	0.188483	1
PC-LD pool[s]	0.188483	1
PE-LD pool[s]	0.188483	1
phospholipids extracellular pool[s]	0.188483	1
HDL remnant[l]	0.188483	1
PS-LD pool[l]	0.188483	1
apoA1[r]	0.188483	1
HDL[r]	0.188483	1
CDP-diacylglycerol-LD-PI pool[l]	0.188483	1
LDL remnant[l]	0.188483	1
LDL[r]	0.188483	1
apoE[r]	0.188483	1
TAG-LD pool[r]	0.188483	1
VLDL[r]	0.188483	1
TAG-extraction[s]	0.188483	1
1,2-diacylglycerol-VLDL pool[s]	0.188483	1
1-acylglycerol-VLDL pool[s]	0.188483	1
NEFA blood pool in[s]	0.188483	1
NEFA blood pool out[s]	0.188483	1
antichymotrypsin[s]	0.188483	1
antitrypsin[s]	0.188483	1
apoA1[s]	0.188483	1
fibrinogen[s]	0.188483	1
haptoglobin[s]	0.188483	1
plasminogen[s]	0.188483	1
prothrombin[s]	0.188483	1
[apotransferin][s]	0.188483	1
cAMP[s]	0.188483	1
5alpha-dihydrotestosterone-sulfate[s]	0.188483	1
deoxyribose[s]	0.188483	1
2-methylcitrate[s]	0.188483	1
L-dopa[s]	0.188483	1
5-alpha-dihydrotestosterone[s]	0.188483	1
sphinganine-1-phosphate[s]	0.188483	1
sphingosylphosphorylcholine[s]	0.188483	1
tyramine-O-sulfate[s]	0.188483	1
estradiol-17beta[s]	0.188483	1
4-hydroxyphenylacetate[s]	0.188483	1
L-iduronic acid[c]	0.188483	1
L-iduronic acid[s]	0.188483	1
Na+[p]	0.188483	1
fructose-6-phosphate[c]	0.198766	0.466667
(6Z,9Z)-octadecadienoyl-CoA[c]	0.198766	0.466667
9-eicosenoyl-CoA[c]	0.198766	0.466667
(8Z,11Z)-eicosadienoyl-CoA[c]	0.198766	0.466667
(4Z,7Z,10Z,13Z,16Z,19Z)-docosahexaenoyl-CoA[c]	0.198766	0.466667
(11Z,14Z,17Z)-eicosatrienoyl-CoA[c]	0.198766	0.466667
gamma-linolenoyl-CoA[c]	0.198766	0.466667
(4Z,7Z,10Z,13Z,16Z)-docosapentaenoyl-CoA[c]	0.198766	0.466667
heptadecanoyl-CoA[c]	0.200054	0.4375
linoleoyl-CoA[c]	0.200054	0.4375
linolenoyl-CoA[c]	0.201075	0.4
(11Z,14Z)-eicosadienoyl-CoA[c]	0.201075	0.4
uridine[c]	0.204775	0.5
ceramide pool[c]	0.204775	0.5
PI pool[c]	0.210026	0.384615
(7Z)-octadecenoyl-CoA[c]	0.213402	0.428571
lauroyl-CoA[c]	0.215465	0.461538
ethanol[c]	0.221938	0.2
1,3-bisphospho-D-glycerate[c]	0.221938	0.2
lactaldehyde[c]	0.221938	0.2
inosine[c]	0.221938	0.2
guanine[c]	0.221938	0.2
urea[c]	0.221938	0.2
cys-gly[s]	0.221938	0.2
UDP-glucuronate[r]	0.221938	0.2
dolichyl-D-glucosyl-phosphate[r]	0.221938	0.2
LTD4[s]	0.221938	0.2
TAG-LD pool[c]	0.221938	0.2
1-acyl-PE pool[c]	0.221938	0.2
choline[s]	0.221938	0.2
GQ1b[c]	0.221938	0.2
nLc6Cer[c]	0.221938	0.2
deamido-NAD[c]	0.221938	0.2
5,10-methenyl-THF[c]	0.221938	0.2
13-cis-retinoate[c]	0.221938	0.2
GAP[c]	0.226118	0.333333
NADP+[p]	0.226118	0.333333
NADPH[p]	0.226118	0.333333
thymidine[c]	0.226222	0.571429
inositol-1-phosphate[c]	0.226222	0.571429
[protein]-L-serine[l]	0.227078	0.5
glucuronate[l]	0.228692	0.416667
acetoacetate[m]	0.229561	0.285714
10-formyl-THF[c]	0.229561	0.285714
ascorbate[c]	0.229561	0.285714
O2[s]	0.229561	0.285714
sphinganine[c]	0.229561	0.285714
1-phosphatidyl-1D-myo-inositol-5-phosphate[c]	0.229561	0.285714
propanoyl-CoA[c]	0.24637	0.4
adenosine[c]	0.24637	0.4
urate[c]	0.261361	0.444444
guanosine[c]	0.262843	0.6
palmitoyl-CoA[p]	0.262843	0.6
estradiol-17beta[r]	0.262843	0.6
FADH2[c]	0.262843	0.6
D-xylose[l]	0.262843	0.6
phosphatidylinositol-3,5-bisphosphate[c]	0.262843	0.6
retinoate[r]	0.262843	0.6
(10Z)-heptadecenoic acid[s]	0.262843	0.6
(11Z,14Z)-eicosadienoic acid[s]	0.262843	0.6
(11Z,14Z,17Z)-eicosatrienoic acid[s]	0.262843	0.6
(13Z)-eicosenoic acid[s]	0.262843	0.6
(13Z)-octadecenoic acid[s]	0.262843	0.6
(13Z,16Z)-docosadienoic acid[s]	0.262843	0.6
(4Z,7Z,10Z,13Z,16Z)-DPA[s]	0.262843	0.6
(6Z,9Z)-octadecadienoic acid[s]	0.262843	0.6
(6Z,9Z,12Z,15Z,18Z)-TPA[s]	0.262843	0.6
(6Z,9Z,12Z,15Z,18Z,21Z)-THA[s]	0.262843	0.6
(7Z)-octadecenoic acid[s]	0.262843	0.6
(7Z)-tetradecenoic acid[s]	0.262843	0.6
(9E)-tetradecenoic acid[s]	0.262843	0.6
(9Z,12Z,15Z,18Z)-TTA[s]	0.262843	0.6
(9Z,12Z,15Z,18Z,21Z)-TPA[s]	0.262843	0.6
10,13,16,19-docosatetraenoic acid[s]	0.262843	0.6
10,13,16-docosatriynoic acid[s]	0.262843	0.6
12,15,18,21-tetracosatetraenoic acid[s]	0.262843	0.6
13,16,19-docosatrienoic acid[s]	0.262843	0.6
7-palmitoleic acid[s]	0.262843	0.6
8,11-eicosadienoic acid[s]	0.262843	0.6
9-eicosenoic acid[s]	0.262843	0.6
9-heptadecylenic acid[s]	0.262843	0.6
behenic acid[s]	0.262843	0.6
cerotic acid[s]	0.262843	0.6
cis-cetoleic acid[s]	0.262843	0.6
cis-erucic acid[s]	0.262843	0.6
cis-gondoic acid[s]	0.262843	0.6
cis-vaccenic acid[s]	0.262843	0.6
dihomo-gamma-linolenate[s]	0.262843	0.6
DPA[s]	0.262843	0.6
elaidate[s]	0.262843	0.6
EPA[s]	0.262843	0.6
gamma-linolenate[s]	0.262843	0.6
henicosanoic acid[s]	0.262843	0.6
margaric acid[s]	0.262843	0.6
mead acid[s]	0.262843	0.6
myristic acid[s]	0.262843	0.6
nonadecylic acid[s]	0.262843	0.6
omega-3-arachidonic acid[s]	0.262843	0.6
palmitolate[s]	0.262843	0.6
pentadecylic acid[s]	0.262843	0.6
physeteric acid[s]	0.262843	0.6
stearidonic acid[s]	0.262843	0.6
tricosanoic acid[s]	0.262843	0.6
tridecylic acid[s]	0.262843	0.6
ximenic acid[s]	0.262843	0.6
IMP[c]	0.266906	0.375
hypoxanthine[c]	0.266906	0.375
UDP[r]	0.266906	0.375
succinyl-CoA[m]	0.266906	0.375
ethanolamine-phosphate[c]	0.266906	0.375
FAD[c]	0.266906	0.375
PS-LD pool[c]	0.266906	0.375
phosphatidylinositol-4,5-bisphosphate[c]	0.266906	0.375
2-oxobutyrate[c]	0.290418	0.333333
PI pool[r]	0.290418	0.333333
1-phosphatidyl-1D-myo-inositol-3,4-bisphosphate[c]	0.290418	0.333333
phosphatidylinositol-3,4,5-trisphosphate[c]	0.290418	0.333333
phosphatidylinositol-4,5-bisphosphate[n]	0.290418	0.333333
1-phosphatidyl-1D-myo-inositol-3,4-bisphosphate[n]	0.290418	0.333333
tetrahydrobiopterin[c]	0.290418	0.333333
GDP[m]	0.295041	0.428571
GTP[m]	0.295041	0.428571
dTMP[c]	0.295041	0.428571
ethanolamine[c]	0.295041	0.428571
2-lysolecithin pool[c]	0.295041	0.428571
GM1[c]	0.295041	0.428571
GM2[c]	0.295041	0.428571
1-phosphatidyl-1D-myo-inositol-3-phosphate[c]	0.295041	0.428571
PI pool[n]	0.295041	0.428571
arachidonate[s]	0.295041	0.428571
fatty acid-LD-TG2 pool[c]	0.297864	0.5
acyl-CoA-LD-TG2 pool[c]	0.297864	0.5
ADP[r]	0.297864	0.5
adrenic acid[s]	0.297864	0.5
DHA[s]	0.297864	0.5
eicosanoate[s]	0.297864	0.5
lignocerate[s]	0.297864	0.5
linolenate[s]	0.297864	0.5
nervonic acid[s]	0.297864	0.5
oleate[s]	0.297864	0.5
urate[s]	0.314568	0.25
cytidine[s]	0.314568	0.25
dTMP[m]	0.314568	0.25
CMP[m]	0.314568	0.25
uridine[s]	0.314568	0.25
homocysteine[c]	0.314568	0.25
lysine[m]	0.314568	0.25
(R)-methylmalonyl-CoA[m]	0.314568	0.25
UDP-glucose[r]	0.314568	0.25
propanoyl-CoA[p]	0.314568	0.25
1-alkyl-2-lysoglycerol-3-phosphocholine[c]	0.314568	0.25
paragloboside[c]	0.314568	0.25
chondroitin sulfate C (GalNAc6S-GlcA), degradation product 5[l]	0.314568	0.25
phosphatidylinositol-3,4,5-trisphosphate[n]	0.314568	0.25
1-phosphatidyl-1D-myo-inositol-3-phosphate[n]	0.314568	0.25
13-cis-retinal[c]	0.314568	0.25
H+[l]	0.314568	0.25
deoxyribose[c]	0.320631	0.666667
guanosine[s]	0.320631	0.666667
thymidine[m]	0.320631	0.666667
methacrylyl-CoA[m]	0.320631	0.666667
tiglyl-CoA[m]	0.320631	0.666667
2-aminoadipate 6-semialdehyde[c]	0.320631	0.666667
phenylacetyl-CoA[c]	0.320631	0.666667
T-antigen[g]	0.320631	0.666667
apoB100[l]	0.320631	0.666667
itaconate[m]	0.320631	0.666667
itaconyl-CoA[m]	0.320631	0.666667
leukotriene C4[s]	0.320631	0.666667
20-OH-LTB4[r]	0.320631	0.666667
20-oxo-LTB4[r]	0.320631	0.666667
20-COOH-LTB4[r]	0.320631	0.666667
leukotriene C4[c]	0.320631	0.666667
(7Z)-tetradecenoyl-CoA[m]	0.320631	0.666667
cis-vaccenoyl-CoA[m]	0.320631	0.666667
1-acylglycerol-LD-TG1 pool[c]	0.320631	0.666667
1,2-diacylglycerol-LD-PI pool[c]	0.320631	0.666667
1-acylglycerol-LD-PI pool[c]	0.320631	0.666667
1-acylglycerol-LD-PC pool[c]	0.320631	0.666667
1,2-diacylglycerol-LD-PE pool[c]	0.320631	0.666667
1-acylglycerol-LD-PE pool[c]	0.320631	0.666667
1,2-diacylglycerol-LD-PS pool[c]	0.320631	0.666667
1-acylglycerol-LD-PS pool[c]	0.320631	0.666667
1-acylglycerol-LD-SM pool[c]	0.320631	0.666667
ceramide pool[g]	0.320631	0.666667
SM pool[g]	0.320631	0.666667
ceramide pool[r]	0.320631	0.666667
CMP[r]	0.320631	0.666667
sphingosylphosphorylcholine[c]	0.320631	0.666667
1-acylglycerol-3P-LD-PC pool[c]	0.320631	0.666667
1-acylglycerol-3P-LD-PE pool[c]	0.320631	0.666667
1-acylglycerol-3P-LD-PS pool[c]	0.320631	0.666667
1-acylglycerol-3P-LD-PI pool[c]	0.320631	0.666667
1-acylglycerol-3P-LD-SM pool[c]	0.320631	0.666667
CDP-diacylglycerol-CL pool[m]	0.320631	0.666667
phosphatidate-LD-PI pool[c]	0.320631	0.666667
CDP-diacylglycerol-LD-PI pool[r]	0.320631	0.666667
sn-glycerol-3-PC[c]	0.320631	0.666667
1-alkyl-2-lysoglycerol-3-phosphocholine[s]	0.320631	0.666667
chondroitin sulfate D (GlcNAc6S-GlcA2S), free chain[l]	0.320631	0.666667
chondroitin sulfate D (GlcNAc6S-GlcA2S), degradation product 2[l]	0.320631	0.666667
chondroitin sulfate D (GlcNAc6S-GlcA2S), degradation product 4[l]	0.320631	0.666667
chondroitin sulfate D (GlcNAc6S-GlcA2S), degradation product 6[l]	0.320631	0.666667
chondroitin sulfate E (GalNAc4,6diS-GlcA), free chain[l]	0.320631	0.666667
chondroitin sulfate E (GalNAc4,6diS-GlcA), degradation product 3[l]	0.320631	0.666667
taurine[p]	0.320631	0.666667
pantetheine[c]	0.320631	0.666667
13-cis-retinoate[r]	0.320631	0.666667
TAG-VLDL pool[s]	0.320631	0.666667
riboflavin[s]	0.320631	0.666667
keratan sulfate II (core 2-linked)[s]	0.320631	0.666667
chondroitin sulfate B - dermatan sulfate (IdoA2S-GalNAc4S) proteoglycan[s]	0.320631	0.666667
isobutyryl-CoA[m]	0.342544	0.4
sphinganine-1-phosphate[c]	0.342544	0.4
galactose[s]	0.342544	0.4
GA2[c]	0.342544	0.4
GD1a[c]	0.342544	0.4
taurine[c]	0.342544	0.4
phosphopantetheine[c]	0.342544	0.4
dehydroascorbic acid[c]	0.342544	0.4
Fe2+[s]	0.342544	0.4
fructose-1,6-bisphosphate[c]	0.363232	0.5
glycogenin[c]	0.363232	0.5
CO2[p]	0.363232	0.5
crotonyl-CoA[m]	0.363232	0.5
2-methylbutyryl-CoA[m]	0.363232	0.5
2-oxoadipate[m]	0.363232	0.5
L-2-aminoadipate[c]	0.363232	0.5
phenylacetaldehyde[c]	0.363232	0.5
phenylacetate[c]	0.363232	0.5
3,3-diiodo-L-thyronine[c]	0.363232	0.5
apo-[ACP][c]	0.363232	0.5
STAR[c]	0.363232	0.5
GM2A[l]	0.363232	0.5
LTD4[c]	0.363232	0.5
sulfate[r]	0.363232	0.5
5-alpha-dihydrotestosterone[c]	0.363232	0.5
estrone 3-sulfate[c]	0.363232	0.5
acyl-CoA-LD-SM pool[c]	0.363232	0.5
cholesterol-ester pool[c]	0.363232	0.5
GT1a[c]	0.363232	0.5
keratan sulfate I[s]	0.363232	0.5
D-myo-inositol-1,4,5-trisphosphate[c]	0.363232	0.5
1D-myo-inositol-1,3,4-trisphosphate[c]	0.363232	0.5
myo-inositol-hexakisphosphate[c]	0.363232	0.5
riboflavin[c]	0.363232	0.5
LDL remnant[s]	0.363232	0.5
LDL[s]	0.363232	0.5
VLDL[s]	0.363232	0.5
D-xylose[c]	0.417542	0.333333
glucuronate[r]	0.417542	0.333333
L-gulonate[r]	0.417542	0.333333
CO2[r]	0.417542	0.333333
UTP[s]	0.417542	0.333333
adenylyl sulfate[c]	0.417542	0.333333
N-formimino-L-glutamate[c]	0.417542	0.333333
5-oxoproline[c]	0.417542	0.333333
[protein]-L-serine[g]	0.417542	0.333333
l2fn2m2masn[g]	0.417542	0.333333
(3S)-citramalyl-CoA[m]	0.417542	0.333333
O2-[s]	0.417542	0.333333
lauroyl-CoA[r]	0.417542	0.333333
tridecanoyl-CoA[r]	0.417542	0.333333
myristoyl-CoA[r]	0.417542	0.333333
5-tetradecenoyl-CoA[r]	0.417542	0.333333
(9E)-tetradecenoyl-CoA[r]	0.417542	0.333333
(7Z)-tetradecenoyl-CoA[r]	0.417542	0.333333
pentadecanoyl-CoA[r]	0.417542	0.333333
palmitoyl-CoA[r]	0.417542	0.333333
7-hexadecenoyl-CoA[r]	0.417542	0.333333
palmitoleoyl-CoA[r]	0.417542	0.333333
heptadecanoyl-CoA[r]	0.417542	0.333333
(10Z)-heptadecenoyl-CoA[r]	0.417542	0.333333
9-heptadecenoyl-CoA[r]	0.417542	0.333333
stearoyl-CoA[r]	0.417542	0.333333
oleoyl-CoA[r]	0.417542	0.333333
(9E)-octadecenoyl-CoA[r]	0.417542	0.333333
(13Z)-octadecenoyl-CoA[r]	0.417542	0.333333
cis-vaccenoyl-CoA[r]	0.417542	0.333333
(6Z,9Z)-octadecadienoyl-CoA[r]	0.417542	0.333333
nonadecanoyl-CoA[r]	0.417542	0.333333
eicosanoyl-CoA[r]	0.417542	0.333333
(11Z)-eicosenoyl-CoA[r]	0.417542	0.333333
(13Z)-eicosenoyl-CoA[r]	0.417542	0.333333
9-eicosenoyl-CoA[r]	0.417542	0.333333
(8Z,11Z)-eicosadienoyl-CoA[r]	0.417542	0.333333
(5Z,8Z,11Z)-eicosatrienoyl-CoA[r]	0.417542	0.333333
heneicosanoyl-CoA[r]	0.417542	0.333333
docosanoyl-CoA[r]	0.417542	0.333333
(13Z)-docosenoyl-CoA[r]	0.417542	0.333333
(11Z)-docosenoyl-CoA[r]	0.417542	0.333333
tricosanoyl-CoA[r]	0.417542	0.333333
tetracosanoyl-CoA[r]	0.417542	0.333333
(15Z)-tetracosenoyl-CoA[r]	0.417542	0.333333
hexacosanoyl-CoA[r]	0.417542	0.333333
hexacosenoyl-CoA[r]	0.417542	0.333333
linolenoyl-CoA[r]	0.417542	0.333333
(6Z,9Z,12Z,15Z)-octadecatetraenoyl-CoA[r]	0.417542	0.333333
(8Z,11Z,14Z,17Z)-eicosatetraenoyl-CoA[r]	0.417542	0.333333
(7Z,10Z,13Z,16Z,19Z)-docosapentaenoyl-CoA[r]	0.417542	0.333333
(9Z,12Z,15Z,18Z,21Z)-tetracosapentaenoyl-CoA[r]	0.417542	0.333333
(6Z,9Z,12Z,15Z,18Z,21Z)-tetracosahexaenoyl-CoA[r]	0.417542	0.333333
(4Z,7Z,10Z,13Z,16Z,19Z)-docosahexaenoyl-CoA[r]	0.417542	0.333333
(11Z,14Z,17Z)-eicosatrienoyl-CoA[r]	0.417542	0.333333
13,16,19-docosatrienoyl-CoA[r]	0.417542	0.333333
linoleoyl-CoA[r]	0.417542	0.333333
gamma-linolenoyl-CoA[r]	0.417542	0.333333
dihomo-gamma-linolenoyl-CoA[r]	0.417542	0.333333
(7Z,10Z,13Z,16Z)-docosatetraenoyl-CoA[r]	0.417542	0.333333
(9Z,12Z,15Z,18Z)-tetracosatetraenoyl-CoA[r]	0.417542	0.333333
(6Z,9Z,12Z,15Z,18Z)-tetracosapentaenoyl-CoA[r]	0.417542	0.333333
(4Z,7Z,10Z,13Z,16Z)-docosapentaenoyl-CoA[r]	0.417542	0.333333
(11Z,14Z)-eicosadienoyl-CoA[r]	0.417542	0.333333
(13Z,16Z)-docosadienoyl-CoA[r]	0.417542	0.333333
leukotriene F4[c]	0.417542	0.333333
dodecanoylcarnitine[c]	0.417542	0.333333
tetradecanoylcarnitine[c]	0.417542	0.333333
tetradecenoylcarnitine(5)[c]	0.417542	0.333333
L-palmitoylcarnitine[c]	0.417542	0.333333
heptadecanoylcarnitine[c]	0.417542	0.333333
heptadecenoylcarnitine(7)[c]	0.417542	0.333333
heptadecenoylcarnitine(8)[c]	0.417542	0.333333
stearoylcarnitine[c]	0.417542	0.333333
octadecenoylcarnitine(5)[c]	0.417542	0.333333
octadecenoylcarnitine(7)[c]	0.417542	0.333333
L-oleoylcarnitine[c]	0.417542	0.333333
(9E)-octadecenoylcarnitine[c]	0.417542	0.333333
octadecenoylcarnitine(11)[c]	0.417542	0.333333
(6Z,9Z)-octadecadienoylcarnitine[c]	0.417542	0.333333
nonadecanoylcarnitine[c]	0.417542	0.333333
eicosanoylcarnitine[c]	0.417542	0.333333
eicosenoylcarnitine(7)[c]	0.417542	0.333333
eicosenoylcarnitine(9)[c]	0.417542	0.333333
eicosenoylcarnitine(11)[c]	0.417542	0.333333
(8Z,11Z)-eicosadienoylcarnitine[c]	0.417542	0.333333
(5Z,8Z,11Z)-eicosatrienoylcarnitine[c]	0.417542	0.333333
heneicosanoylcarnitine[c]	0.417542	0.333333
docosanoylcarnitine[c]	0.417542	0.333333
docosenoylcarnitine[c]	0.417542	0.333333
docosenoylcarnitine(11)[c]	0.417542	0.333333
octadecatrienoylcarnitine[c]	0.417542	0.333333
(6Z,9Z,12Z,15Z)-octadecatetraenoylcarnitine[c]	0.417542	0.333333
(8Z,11Z,14Z,17Z)-eicosatetraenoylcarnitine[c]	0.417542	0.333333
(7Z,10Z,13Z,16Z,19Z)-docosapentaenoylcarnitine[c]	0.417542	0.333333
docosahexaenoylcarnitine[c]	0.417542	0.333333
(11Z,14Z,17Z)-eicosatrienoylcarnitine[c]	0.417542	0.333333
13,16,19-docosatrienoylcarnitine[c]	0.417542	0.333333
10,13,16,19-docosatetraenoylcarnitine[c]	0.417542	0.333333
linoleic-carnitine[c]	0.417542	0.333333
gamma-linolenoylcarnitine[c]	0.417542	0.333333
eicosatrienoylcarnitine[c]	0.417542	0.333333
ocosatetraenoylcarnitine[c]	0.417542	0.333333
(4Z,7Z,10Z,13Z,16Z)-docosapentaenoylcarnitine[c]	0.417542	0.333333
eicosadienoylcarnitine[c]	0.417542	0.333333
(13Z,16Z)-docosadienoylcarnitine[c]	0.417542	0.333333
10,13,16-docosatrienoylcarnitine[c]	0.417542	0.333333
tridecanoyl-CoA[m]	0.417542	0.333333
5-tetradecenoyl-CoA[m]	0.417542	0.333333
7-hexadecenoyl-CoA[m]	0.417542	0.333333
H2O2[l]	0.417542	0.333333
cholesterol-ester-10-hepta[r]	0.417542	0.333333
cholesterol-ester-11,14,17-eico[r]	0.417542	0.333333
cholesterol-ester-11,14-eicosa[r]	0.417542	0.333333
cholesterol-ester-11-docose[r]	0.417542	0.333333
cholesterol-ester-11-eico[r]	0.417542	0.333333
cholesterol-ester-13,16,19-doco[r]	0.417542	0.333333
cholesterol-ester-13,16-docosa[r]	0.417542	0.333333
cholesterol-ester-13-docose[r]	0.417542	0.333333
cholesterol-ester-13-eicose[r]	0.417542	0.333333
cholesterol-ester-13-octade[r]	0.417542	0.333333
cholesterol-ester-15-tetra[r]	0.417542	0.333333
cholesterol-ester-4,7,10,13,16,19-doco[r]	0.417542	0.333333
cholesterol-ester-4,7,10,13,16-docosa[r]	0.417542	0.333333
cholesterol-ester-5,8,11,14,17-eico[r]	0.417542	0.333333
cholesterol-ester-5,8,11-eico[r]	0.417542	0.333333
cholesterol-ester-5-tetra[r]	0.417542	0.333333
cholesterol-ester-6,9,12,15,18,21-tetra[r]	0.417542	0.333333
cholesterol-ester-6,9,12,15,18-tetraco[r]	0.417542	0.333333
cholesterol-ester-6,9,12,15-octa[r]	0.417542	0.333333
cholesterol-ester-6,9-octa[r]	0.417542	0.333333
cholesterol-ester-7,10,13,16,19-docosa[r]	0.417542	0.333333
cholesterol-ester-7,10,13,16-docosa[r]	0.417542	0.333333
cholesterol-ester-7-hexa[r]	0.417542	0.333333
cholesterol-ester-7-tetrade[r]	0.417542	0.333333
cholesterol-ester-8,11,14,17-eico[r]	0.417542	0.333333
cholesterol-ester-8,11-eico[r]	0.417542	0.333333
cholesterol-ester-9,12,15,18,21-tetra[r]	0.417542	0.333333
cholesterol-ester-9,12,15,18-tetraco[r]	0.417542	0.333333
cholesterol-ester-9-eicose[r]	0.417542	0.333333
cholesterol-ester-9-heptade[r]	0.417542	0.333333
cholesterol-ester-9-octa[r]	0.417542	0.333333
cholesterol-ester-9-tetrade[r]	0.417542	0.333333
cholesterol-ester-arach[r]	0.417542	0.333333
cholesterol-ester-cis-vac[r]	0.417542	0.333333
cholesterol-ester-dihomo-gamma[r]	0.417542	0.333333
cholesterol-ester-docosa[r]	0.417542	0.333333
cholesterol-ester-eico[r]	0.417542	0.333333
cholesterol-ester-gamma-lin[r]	0.417542	0.333333
cholesterol-ester-heneico[r]	0.417542	0.333333
cholesterol-ester-hepta[r]	0.417542	0.333333
cholesterol-ester-hexacosa[r]	0.417542	0.333333
cholesterol-ester-hexecose[r]	0.417542	0.333333
cholesterol-ester-laur[r]	0.417542	0.333333
cholesterol-ester-lin[r]	0.417542	0.333333
cholesterol-ester-linolen[r]	0.417542	0.333333
cholesterol-ester-myrist[r]	0.417542	0.333333
cholesterol-ester-nanode[r]	0.417542	0.333333
cholesterol-ester-ol[r]	0.417542	0.333333
cholesterol-ester-palm[r]	0.417542	0.333333
cholesterol-ester-palmn[r]	0.417542	0.333333
cholesterol-ester-penta[r]	0.417542	0.333333
cholesterol-ester-stea[r]	0.417542	0.333333
cholesterol-ester-tetraco[r]	0.417542	0.333333
cholesterol-ester-trico[r]	0.417542	0.333333
cholesterol-ester-tridec[r]	0.417542	0.333333
ceramide pool[l]	0.417542	0.333333
glycerol[m]	0.417542	0.333333
acyl-CoA-LD-PC pool[c]	0.417542	0.333333
acyl-CoA-LD-PE pool[c]	0.417542	0.333333
GD1c[c]	0.417542	0.333333
nicotinate D-ribonucleoside[c]	0.417542	0.333333
nicotinamide ribonucleoside[c]	0.417542	0.333333
NAD+[s]	0.417542	0.333333
1-phosphatidyl-myo-inositol-3,5-bisphosphate[c]	0.417542	0.333333
1D-myo-inositol-3-phosphate[c]	0.417542	0.333333
5-formyl-THF[c]	0.417542	0.333333
Fe3+[s]	0.417542	0.333333
5-hydroxy-L-tryptophan[c]	0.417542	0.333333
estrone 3-sulfate[s]	0.417542	0.333333
chondroitin sulfate A (GalNAc4S-GlcA) proteoglycan[s]	0.417542	0.333333
chondroitin sulfate C (GalNAc6S-GlcA) proteoglycan[s]	0.417542	0.333333
propinol adenylate[c]	0.492115	0.5
alloxan[s]	0.492115	0.5
CTP[m]	0.492115	0.5
3-mercaptolactate[c]	0.492115	0.5
5-L-gamma-glutamyl[s]	0.492115	0.5
leukotriene E4[c]	0.492115	0.5
pentadecanoylcarnitine[m]	0.492115	0.5
octadecenoylcarnitine(7)[m]	0.492115	0.5
PG-CL pool[m]	0.492115	0.5
phosphocholine[l]	0.492115	0.5
choloyl-CoA[c]	0.492115	0.5
choloyl-CoA[p]	0.492115	0.5
myo-inositol-hexakisphosphate[n]	0.492115	0.5
acyl-CoA-CL pool[c]	0.492115	0.5
[protein]-L-lysine[s]	0.492115	0.5
3-mercaptolactate-cysteine-disulfide[s]	0.492115	0.5
phenylacetylglutamine[s]	0.492115	0.5
12-hydroxydodecanoic acid[s]	0.492115	0.5
14-hydroxytetradecanoic acid[s]	0.492115	0.5
16-hydroxyhexadecanoic acid[s]	0.492115	0.5
globoside[s]	0.492115	0.5
GQ1b[s]	0.492115	0.5
GT1a[s]	0.492115	0.5
3-deoxy-D-glycero-D-galacto-2-nonulosonic acid[s]	0.492115	0.5
glycogen[s]	0.492115	0.5
